# Supplementary material for: Single-cell RNA sequencing of mid-to-late stage spider embryos: new insights into spider development
Source: BMC Genomics. 2024 Feb 7;25:150. doi: 10.1186/s12864-023-09898-x (PMC10848406; doi:10.1186/s12864-023-09898-x)
Supplement: Supplementary file 71 — Additional file 71. [file 12864_2023_9898_MOESM71_ESM.zip]

Archive with 24 entries (24 files):
- FastQC report/SC062_S2_L001_I1_001_fastqc.html
- FastQC report/SC062_S2_L001_I1_001_fastqc.zip
- FastQC report/SC062_S2_L001_R1_001_fastqc.html
- FastQC report/SC062_S2_L001_R1_001_fastqc.zip
- FastQC report/SC062_S2_L001_R2_001_fastqc.html
- FastQC report/SC062_S2_L001_R2_001_fastqc.zip
- FastQC report/SC062_S2_L002_I1_001_fastqc.html
- FastQC report/SC062_S2_L002_I1_001_fastqc.zip
- FastQC report/SC062_S2_L002_R1_001_fastqc.html
- FastQC report/SC062_S2_L002_R1_001_fastqc.zip
- FastQC report/SC062_S2_L002_R2_001_fastqc.html
- FastQC report/SC062_S2_L002_R2_001_fastqc.zip
- FastQC report/SC062_S2_L003_I1_001_fastqc.html
- FastQC report/SC062_S2_L003_I1_001_fastqc.zip
- FastQC report/SC062_S2_L003_R1_001_fastqc.html
- FastQC report/SC062_S2_L003_R1_001_fastqc.zip
- FastQC report/SC062_S2_L003_R2_001_fastqc.html
- FastQC report/SC062_S2_L003_R2_001_fastqc.zip
- FastQC report/SC062_S2_L004_I1_001_fastqc.html
- FastQC report/SC062_S2_L004_I1_001_fastqc.zip
- FastQC report/SC062_S2_L004_R1_001_fastqc.html
- FastQC report/SC062_S2_L004_R1_001_fastqc.zip
- FastQC report/SC062_S2_L004_R2_001_fastqc.html
- FastQC report/SC062_S2_L004_R2_001_fastqc.zip
