# Supplementary material for: Single-cell RNA sequencing of mid-to-late stage spider embryos: new insights into spider development
Source: BMC Genomics. 2024 Feb 7;25:150. doi: 10.1186/s12864-023-09898-x (PMC10848406; doi:10.1186/s12864-023-09898-x)
Supplement: Supplementary file 72 — Additional file 72. [file 12864_2023_9898_MOESM72_ESM.zip]

Archive with 3 entries (3 files):
- Supplementary File 3/Cell_Ranger_web_summary.html
- Supplementary File 3/Ptep_3.0_mitogenome_scaffold.txt
- Supplementary File 3/Ptep_st10-12_expression_matrix.zip
