# Supplementary material for: Single-cell RNA sequencing of mid-to-late stage spider embryos: new insights into spider development
Source: BMC Genomics. 2024 Feb 7;25:150. doi: 10.1186/s12864-023-09898-x (PMC10848406; doi:10.1186/s12864-023-09898-x)
Supplement: Supplementary file 72 — Additional file 72. [file 12864_2023_9898_MOESM72_ESM.zip › Supplementary File 3/Ptep_3.0_mitogenome_scaffold.txt]

>scaffold_SRR891584_mitochondrial_genome
AAAAAAAAAAAAAAAAAAAAAAAAAAAAAAAAAAAAAAAAAAAAAAAAAAAAAAAAAAAACATCTATCTCATTAACAATG
AGATCGCTCCTTTAGCTTCTTATCTATTTGGCAGATTAGTGTACTAAGTTTAAGCCTTAGAAATAAGTAATTCTACTCAC
TCCAATGATCCACAATAGTATTCATATATCAATCCCACAATAAGAATAATTATAAATATTATAAATATCATTGAAAAAAT
TATTCTATATATTAAAAATGGAAAACATAGTAATAATACAATTTCAACATCAAAAATTAAAAACAGAATCCCAATTAAAA
AAAACCGATAAGAGAAAGAGACCCGAGTTTTAGATATAAAGTTAAACCCACATTCATATCCAGACGATGATTCTATTCTA
TTATTTAATTTATATGATATTAAATAAAATAATATATACACAATTACAATTAATAATCTTACAATAATTATTATAATAAA
TATTATTGATATTCTCTTTTTAATTGGAAATTAAATGTACACAATATACTTATTTATTAAGAACCTCATCAATAAACCAC
TGAAAATAAAAATAATCATACTACATCAACAAAATGTCAATATCAAGCTGCAGCCTCAAACCCAAAATGATGTCTTCTAG
AAAAGTGAATTTTCGTTATTCGTATTCATATTACTATTAAAAACAAAGTTCCTACAATAACATGAAATCCATGAAATCCT
GTAGCTATAAAAAATGTTGATCCAAAAACAGAATCTCTAATTCCAAATAAAGTTTCTATATACTCAAACCCTTGCAGTAT
TAAAAAGTAAATTCCTAATAATCAAGTTGCTAATAAAGAATTTTTAGCTATAACTCAATTTTCATTTAAAATAGCCTGAT
GACATAATGTTACTCTCACCCCTGAAGTTAATAAAATTACAGTATTTAACAAAGGAACCTGAAAAGCATTTAATGTTTCT
ACACCTGTAGGTGGTCAAAATGAACCAATTTCAATAGTAGGTCTCAATCTCGAATGAAAAAAAGATCAAAAAAAGGAAAT
GAAAAAAAATACTTCTCTAACAATAAATAAGATTATACCTAATATTAAACCTCTTAATACTACTCTAGAATGATAACCCA
AATAGGTTCTCTCACGTACCACATCTCGTCACCATAAAATAGAAATTGTTAATCTTAATATAAATCTAATTATTAGTAAA
TCATATTTCATATATATAAATATTTTTACTATTCCCAGCATAAAAGATAAAATTCTAATTCCAATAAATAATGGTCAAGG
AGAAATATTTACTATATGATAAGGATGATAATGCTTTTCCAATAATTAATAATATTCAATAGCATATAATAATAATAAAA
TTCTAAATACAAACCCTTGAATAATTGCTACACCAAATTCTAAAATTAATAATAATCTCTGAAAAATTAAAGATGAAATT
AATCCTAATGATCTCAATAATCTAATTCTTGATAACAAACCAATAATAAGATGACCAGCTATTATATTAGCTGCTAATCG
AATAGATAGCGTAAAAGGACGCATCAAATGTCTAATTGATTCAATTAATACTAATACGGGTGACAATAATAAAGGACTTC
CTTCAGGAACTAAATGAGCAGCACTACATATAAAATTTTTAAATCAACCTATCATAAAAAATCTTATTCATATAACAATA
CCCAATCCTATCGTAAATATAATATGAGCTGTCCCAGTAAAAATAAATGGAAATAATCCTATCAAATTTGATATAATTAA
ATATATAAATCTAATTAATCTAACACAAATAATTCCAGAATACTTTAAATCAGCTACTTCTTTAAATACTTCACTTACAT
TTACTAAAAACTTTTTTATTATAATTAAATATATTCTATAAATTTTAAAAAATCTAGTAAATATAATTATGTATACTAAT
ATAATAATTAACCAATTAATGGATATACCAAAATATGATGTTGGATCAAATACAGAAAATAAATTTATCAATATCATATA
TTTTTTTCTACTTCTAATCCCTTTATACTATGTAAAAAATTTCTTATACTATTATAATTTCCATAAATTTTTATAAATAA
TAATATTAATAGAATTACAAAAAAAGAAGATATAATTCAATATAAGGGTATTAATTGTGGTATAATATCATCTTTAGTTT
GACAAACTAATATTAATTTAACTACTTATCTCATAATTAATTTAAGAGACTAACACCTAAATTCGGCCACTATTTCACAA
TCATATTTTTATAAATTCAATTTGAGGTACTACTAAAATTACAATAGGCATAAATCTGTGATTAGCCCCACAAATCTCTG
AACACTGTCCTACAAATAACCCATTTCGATTAAAAATATAAAATAACTGATTCAATCGACCTGGAATAGCATCTACTTTT
ACCCCTAATGAAGGGATAGTTCAAGAATGAATAACATCAGTTCTAGATACAATTATTCGAACGTCTAATATTCTTGGAAT
AACCAAAGAATTATCTACTTCTAATAATCGAAATATTCTCTTATTATCTGAAGGAATTATATATGAATCGAATCTTATAA
CATTAAAATCTCTATACTCATAAGACCAATACCACTGATGCCCTATTACCTTAATACTTAACTCAGATATTTCAAATTCT
TCTATTAAGTATAACAACCGAATTGAAGGAAATGCAATTAATAATAAGAATACTCCTGGTAATAAGGTTCAAATTCTTTC
TAATCTTTGACCCTCAAACATTCCAAGATTATAAATTTTATTAGTATAAGAATTTATCAACATATATCCAACCAAAATTA
CAATTATAATTATTACTATTATTGTATGATCATGAAAAAAAATTAACTGTTCTATTACAGGAGAAGATCTATTCTGAAAA
TAATAAGATCCTCAATTTGGCAAAAATTATTTTCTTAACAAGTTTAACTGATTAAAAGTGTGATTTATAGGGGGAACATT
ATTAATTCATTCCAAAGAAGATATAACATAATACTCTATATTATAAGAACTTTTATATACTATTCTTTCTCAGATTAATA
TAATTATTATAATTACTCCAAATAATGATATTAATGAACCTAACGATGAAATTATGTTTCAAAATGAGTAAACATCTGGA
TAATCTGAATACCGACGTGGCATTCCATTCAAACCTAAAAAATGTTGAGGAAAAAAAGTTATATTTACCCCTACAAATAT
CACATAAAATTGTAACTTAGTCTTCTTTATATCTAGCTTTATACCAAAAAATAAAGGAAATCAAAAAGTTAAGCCTGCTA
AAATTGCAAATACAGCACCTATTCTTAATACATAATGAAAATGAGCTACTACATAGTAAGTATCATGTAAAATAATATCT
AAAGAAGAATTTGATAATACTACTCCAGTAATACCACCAATAGTAAATAAAAATACAAATCCTACACATCACAATAAGGG
AGTATCTATTTTAAAATAAGAGCCATGAAGAGTAGCTATTCATCTGAAAATTTTAATACCTGTAGGTACAGCAATAATCA
TAGTGGCAGCAGTAAAATAAGCACGAGTATCAACATCCATCCCAACAGAAAATATATGATGAGCTCATACTACAAAACCC
ATCAATCCAATCCCTACTATAGCATAAATTATACCTAATCTTCCAAATGGCTCTCGTTTCCCTACTATTGATCTAATTAC
ATGAGATACAATACCAAATCCTGGTAAAATCAAAATATATACTTCAGGATGACCAAAAAATCAGAATAAATGCTGAAACA
AAATAGGATCACCTCCTCCTGCAGGATCAAAAAATGAAGTATTAAAATTTCGATCAGTTAATAATATAGTAATAGCACCT
GCTAATACTGGTAATGATAATAATAATAGCACAGCAGTAATTAGAACTGATCATACAAATAAAGGAACTTTTTCTATTCT
CATCCCATAAGATCGCATATTGAGTACAGTAGAAATAAAATTTACCGCACCTATAATAGAAGAAGCCCCAGCTAAATGCA
AAGAAAAAATTGCAAAATCTACTGATCTACCACTGTGACCATCTAAAGATGATAGAGGTGGGTATACAGTCCATCCAGCT
CCTACTCCTATTTCTACTATAGACGAAATAAATAATAATAATAAAGAAGGAGGTAATAATCAAAATCTCAAATTATTTAT
TCGAGGAAATGCTATGTCAGGTGCCCCTAATATTAATGGAACTAGTCAATTTCCAAAACCTCCAATTAAAATTGGTATTA
CTATAAAAAAAATTATTACAAAAGCATGAGCCGTTACAATTACATTATATAGTTGATCATCACCCATAAATCTACCTGTT
TGACCTAACTCAATTCGAATTAATACTCTTATTGCTGTTCCCACTATTGCAGCCCAAGCTCCAAAAATTAAATATAAAGT
CCCAATATCTTTATGATTAGTAGAATATAATCATCGCAGTAATATATTTCTTTATAGTTTATGTCTAAAACAATAAATTG
CAAGTTTATAATTATATTTAAGAAATCAAACATAGATGATGAACTGTAAATTCATATTAGTAAATATATATATATATATA
TATATATGTGAAGTACTTTTAACCTTGAAAGCTAATAGAATTATTATCTTAATATTCTTTATATATATAGTATACATAGT
ATAGACCCTAAACAAAAACTTATTAAAATAATAACATCATAATATAACCAACTACTAATTTTCATTTTTAAATTTCATGA
ATATATAAATCTACCTCCTAATACAAAATCATATATAATTCGAAAATAGATATATAATATAATTACAGAAAATATCAATA
ATAATAGTATAATTCTATATTCATATAATATAAAATAATAAAATGACCATCATTTTAAAAAAAATCCTATTAAGGGGGGA
ACCCCACCTAAATTTAATAAAACTAATAAAATAATCCATTTATTTTCAAATTTAACAGAATCCATCACATTATTTACTAC
TCCATTATCCAAATATATAATTCATCCTAATATTATAATTGAATAAATAAACAAATAAGGAATTCAAAATATATCTCTTA
CTATGAATCTTAATAATATTCAACCAATATGGTGAATTGAAGAAAAAGCTATCAATTGTTTTATTTCAACCTGATTCATT
CTTCCTATTACTCCAACCATCAATCTAATTATTCTTAATACTCAAATTAGTCTTCTAATAAATAAAGAAATTAATATCAT
AGGAATCAATTTTTGAAAAGTTATCAAATAAAAACAAGACCACCATCTAATTCTTCTACAAATAGAAGGAAATCAAAAAT
AAAAAGGCCCCCCTCCAATTTTATAACATAATAATACTCTACCCAAATAAGAAAATATTTCCATTCTTATATATATAAAA
ATTAGTAATATTACTGAACCTAATCTCTGAATAAAAAAATATTTTATACAAGACTCAATATTTAATATGCTATATTTTAT
ATAAATTATTATAATAAATCTAATTATATTGATTTCTAGACCTAACCAAATCAGAAATCAATCTTTACAAGATAATACCA
AAACAAATCTAGTAATATATATTATAACAAATATGAAAACAGAAGGTCTTAAAATAATTATTCATTTATGAGGTATGAAC
CCATTAGCTTCATTAGCTTACTTAATTTTATTTTTTAATTAGATATATACCTCAAAGTACATATAATGATATGCGCATAA
ATATAATTTGAGAAAAATAAAAATTTAAAATATATTATATTAAAACTCTTAATTAATAAAGGTACGTTAATCAAATAATT
TATTAATTACTGCAATAAGTTATAGATTAATCATCAAGTATATTTATACTATGACTATTATACTTTTTTTTTTTTTTTTA
CTAAAGGCCCTTTCCCCCCCCCCCCCGGTATTAAGAAGGGGGGGGGGAGGGGCCTTATTAAAAGATTTTAATTATCTATT
TTTATTTCTTATTGAATAAGAATATTCTTATAAAATTTTATATATTATAAATATTTTTTTAATTATAGTTTCTAATCTAA
AAGAATAGAGAATATACTACAAATTTATTATTAGTCTACATTTATTAGCTTCAAAAAATTCTTGGTACTAAATTTTTTTA
AAAAAAAACAACTTTATTCGATTTTTAACTTTAAAAATTTATTTAAAGTGTTTTTGCACATAAAAATTTGATTTTTAAAG
AGATGATAACATCTAATAATCTTTATAATTAGTATAATATTATAATATATTATATTTAAACATAAAAGATTTAAAAATTA
ATTTAACTTTTAAATTAATTTATTCATTTATAATGATAAATTTTATAAATAAGATAATAAACTAAATATAGTGCCAGCAG
TTGCGGTTATACTATTTATTAACTTATATTTAAATTTAATTAATTTTATATTTTTATTATTAATTTTAATATATTAAGTA
AAATTTTATATTATAAATTAAAAATTTACACAAAATTAATATATTTATATTTATAAAATAGGATTAGATACCCTAGTATT
ATATAAATATTTAGGTAGTACTACTTTAAATAAAACCAATATAGATTGGCGGCATAATTTTTCCTAGAGGAACTTGTTAT
TTAATCGATAATCCGCGTTATTTATTACTTTTACTCATAGTTTATATACCGCCATCTCAAGAATTTATTTTAATAATAAA
ATTCAAAATAATATTATAAAAAGTTAGGTAATGGTGTAATCTATGTAAAAGATTATAATGAGTTACATATAAATTAAATT
TTTGGAGATCTATACAAATATATTTATTAAACAGGATTTAGAAGTAATATTATATATTTAATAATACTCTTATATGAAAC
TAATAAAAATGTGTACATATCGCCCGTCACCCTTATTATTTGATAAGGTAAGTCGTAACATAGTTGATATACCAGAAGGT
AAATCAAGAATCTTTAAGCTTATAATAGCAATTCATTTACACTGAAAAGATACTTATTAAATTATAAAATATTTTTTATA
CTAGAAATATCTATTTAATTATATTTATAAATATTTAATATTAATAATTACTGAAAAGGAATAACTAAAATTTTACAAAG
AATAATAATATTTCCTTTTGTATCAGGAATTATTAAATTTCATTAAAAATATCTAATTCCCGAAATTTTATGATCTAAAT
ATATTTATCTTAGTTATATATCAAAATAATTAATAAATTATATTTAGAAGCTAAACACCATTCGAATAAATTTATATCTG
GTTTCTTTTCTTGAAATTAATTTATAAAAATAAATTTATATATAAATATAAATTTTTATTATATATTTATTATAAATATA
TACAAGATTAAAAGTTTCTACAAAGTATAATAACTGTAATTCTATATTTCACTTAATAATTAAGTAAAGAATATATTTAT
TATATATAATAATAATAGTATAAGTAAATTATTATAAATTTAATTTTCATTTTAATTTATTAATTCTTTATAAATATAAA
TTATTAACTAAAATAATTAAACGACTGTTTATCAAAAACATTTCTTATTTATTATAATAAGTATAACCTGCTCAATGATA
TATTTTAAATAGCCGCAGATATTCTGTGCTAAGGTAGCATAATCATTTGCTTTCTAATTAAAAGCTAGAATGAAAGGTTT
AACGTTTTAATTTCTTTTTTATTTATATTTTATTAAAATTTTATTAAATATAAAAATATATTTATACATTAAATAGACGA
CAAGACCCTGTTGAACTTAACTTTAGTTTAGCTGGGGCAGCTTATTAACTATAATTTTAATTAAATTTTATTTAATGAAT
TATCCAATATATTTGATTAATTTATCAAGTTACCACAGGGATAACAGCGTAATATTAATTTAAAGCTCATATTAAAATTA
ATGTTTGCGACCTCGATGTTGAATTATAATTCTATATTAACGCAATAGTTATAAAAGTAGGTCTGTTCGACCTTTAATAT
TTTACATGATTTGAGTTCAAACCGGTATAAGCCAGGTTGGTTTCTATCTTTTTAATTATTTTTATAGTACGAAAGGACCA
AAAAATATATTATTAATATAATATTAGCAAATAAGTGCATTAGAATTAGAATCTAAAATTACTTTAAATTAATATTATTA
ATTCCACTATTCCCTTAATTTGTTTACTTGTTAGAGTAGCTTTCTATACTATTCTAGAACGAAAAATTTTAGGATATATT
CAAATTCGAAAAGGACCAAACAAAGTGGGTTTCATAGGAATTTTGCAACCTTTTAGAGATGCTATCAAATTATTTAATAA
AAATTTATTATCATCTGAACTTATAAATTTTTCTCTTTCTTATATCACACCTGCTTTATCTTTAATTTTAGCTCTTATAA
TTATATCTTTTATACCTATATATTTATACTCCCCATTTGATAATAAACATAATATTCTTTTATTTCTTATTATTTCTAGA
TTATCTGTATATTCCATTTTATCAATTGGGTGATCATCCAACTCAAAATATTCTCACATAGGGGCCATTCGAAGTGTAGC
ACAAATAATTTCATATGAAGTTTCTTTTTTCCTAATTATTTTATTCATTGCAATCATCTCTAATTCATATTACTTTTTTC
AAATTTCTACATCCCAAAACTATATATGATTTTTATGAGGAAATATAATATTATTTTTATTATGATTAACAAGATGTTTA
GCAGAAGTCAACCGTAGCCCTTTTGATTTTGCAGAGGGTGAATCAGAATTAGTATCAGGATTTAATGTGGAATATATAGG
AGGGTGATTTGCACTAATTTTTCTAGCTGAGTATTCAAGAATAATTATTTTGTGCCTCATTACTATTATTTTATTTTTTA
ATTCAATTAATAATTTAATTTCTATACCCATTATTATCCTTATTACTATCCTTCTATTATGAGTACGTGGTTCATACCCG
CGCTTTCGTTATGATATATTAATATTTTTAAGATGAAAAATTTTTTTACCTATTACTCTTTTTATTATTCCTATAAGATT
ATTTATTTCAACTCTATCTTTTTAGAACTTAAACTTACAAAATTTATGTTTTACTTAAACCAACTTACCTGACTTCAAAG
ATTTTATATCTTAAAAAGTGCTTTCAAAACACTTTAATTATTGAAGTCTATAAAATTATATCTTGAATTTCATACATTAC
TCATAATATAAAGATTAAAAAGAAATATATAAATCTAAAACATATTCCTAACTGTATAAAGGGTATATCTACTTCACAAG
CCCCAATTCAAGTTAACAATAATCAATTAACAAAAAAAAATCAAAATATTACCTTAATAATAGGGTAATAATAATTTCTT
CGAAACCGATGCTTATATATTAATGAAAATATATATAAGATTATAACTGACAAAATTAGTCCAATTACTCCTCCAATTTT
TCTAGTAATTGATCGTAAAATTGTATAAGCAAATAAAAAATATCACTCTGGTTGAATATGAACAGGAGTAACTATAGGAT
TAGAAGGAATAAAATTTTCTACATCTATAAAAATATAGGGGTATAAAAAACAAATCATAAGATATATTATATAACAAATT
AATAAACCATAAATATCCTTAAATCTAAAATAAGGATGAAACGCAATCTTATCCAAATCTCTATTTATTCCTAATGAATT
TCTTGAACCTGTTTCATGCAAAAATACTAAATGCAAAATAACCATAAACAAAATAATAAATGGTAAAATAAAATGAAAAG
TAAAAAATCGAGTTAAAGTAGGATTATCTACCGAAAATCCACCCCAAACCCATTCAACTAGTATAACCCCTACATAGGGG
ATAGCTGATAACAAATTAGTAATAACAGTAGCTGCTCAAAAAGACATTTGCCCTCACGGTAATACATACCCTAAAAAAGC
AGTAGCTATTCTCAGCAAAAGAATAGTTACACCTCTTATTCAAGTCTTATGATATCGATAAGAACCATAATATAAACCCC
GACCAATATGAATATATATTAACAAAAAAAACATTCTAGCTCCATTCGCATGAAATACCCGTATTAATCAACCATAATTT
ACATCACGAACTATATGAATAACTCTATCAAAAGAAATTATTACTCTACCAGAAAAATGTATAGCCAAAAATAAACCTGT
TACAATTTGAGAAAAAAGAAATAAACCTAATAATGATCCATAATTTCATAGATAAGTTAATCTAGAAGGTGAAGGGAGAT
CTACTAAAGAACCATTTACTAAAGATAATAAAGTATCTTTCTTTCGTAATGATATTAATATTTTACATTATTTAATCTAT
CAAATTAACCCTTTAATCAGGCACCTTATTTTAAAAGTTTCGAACTGCTCCATCATCTACTCTTCTTAATCATACTACTA
TTACTATTACTATTAATAAAATTAATACTAAATATAAATTATATACACCCAATAATATCCCCCATATTTTTAACAAAATT
ATTCTTATGTCACTATAATTTATCATATTATAATTCATTATTGCTATTATAATTATATAAATAAATAATCTAACATATAT
TAAACCTATATATTCAAATCTCTCATTAGGAATTAATCTAGCAATATATGTAAACAATACAAGAACCCCTCTTATTATTA
CCAAAATAAGTATATATCTATATCAATATCTTCCTATTCTATAATATAAAAAAATAGAATAACCTAAAGTTATAATAATT
AAACTAATAATTATAGAATAGGGCTGTACTCTTCATACAAATAATAAACCTAATATTAATATTATTTTCAAAAATTAACT
TTCTTTATAGTTTAATATAAATATCTACTTTGGATGTAGAAGTTTTCTATATTCAAATAATAAAAATTATTATGATTATA
AATATTCTCAGTATTATGTGATGACGAAAAAATATCATTATTTTACTTCTTAATCTAGAGCTATTACTAATTTCATTATT
TTCAATCATACTTATTAATAACTTATCCTCATCATTCATCTCAGCTCTAATTATATTAACATTAATAGTAACAGGATCAT
CAGTGGGACTAAGAATATTAGTATCACTTTCTAAATCACACCACTCATCAAGATCTTCTTTTATATGAATTTTAACTTTT
GATAAAATTTATCTTACCTCTAATTTCAATTTTATTATTTAATAATTTTAATATTACAATTATCGTTATATTATTTATAA
TTATACTTATTATATTTAAATTTTCTCAATTTCCATCAAGACTTTTAATTTCTAACCTATTCATATTAGATAATATTTCT
ATACTAATAATTATATTATCATTTATAAGAATTTTATTAATTTATATTTCGTCATATGAATTAAAAAAAATCAATTTTAT
ATTAACATTAATTTTATTATTATTAATCCCAACTTTTTCTATATCTAATATAATTTTATTTTACATTATATTTGAAATTA
CCCTGATCCCAACATTAATAATTATTACTAAATCAGGATCCCAACCTGAACGTTTACAAGCAGGAATTTATATATTAATA
TATACTATTTTTGCATCCCTTCCATTATTTTTAAGTATTATTAACATTAAAATAAATTCAAATATAATATACTCCTTTTA
TTATTCATTCAATATTAATTATCCCATAATTTTTATACTAGCATTTTTAGTAAAATTACCAATATTTTTATTTCATTTAT
GGTTACCCAAAGCCCATGTAGAAGCTCCAGTAGAAGGATCCATAATTCTTGCAGCAGTATTATTAAAATTAGGGGGTTAT
GGTTTAATACGATTTTTCCCTCTAATAATTAATTCTATTTCAAAATTTAACTTTTGATTAATTAGTCTAAGATTAATTGG
AGCCACAGCTACCAGATTAAACTGTATTCGACAAAAAGATTTAAAATCTCTTATTGCATATTCATCAGTATCTCATATAG
GGTTTATTTTATCAAGAATACTTACCCTTAATTATTTAGGAATAATAGGAGCATTTATTATAATAATTGCACATGGATTT
TCATCCTCAGCATTATTCCTCTTGGTTAATATAATTTACTCAAAATATCATACCCGAAACATCATTTCTTTTAAAGGACT
AATTAATTCATTTCCTAACCTTATATTTTGATGATTTATTTTTATAGCTATTAATATCTCTGCCCCTCCATCAATTAATA
TAATTAGAGAAATTATAATAATATCAAGACTTATTCAATGAAATTCATCATCACTATTAATAATTTTTATTTTATCTTTA
TCAACAGCATCCTTCTCGATCTTTATATTTATTAATATTTCACATAATATATCTGAAATACTTCCATCTGATCAATCTAT
ATCCAAATTATATTTAAGTCTTTTAATTCATTCTATTCCCTTATTATTAATTATTATAAAGTTAGAAATAATATTATTAT
TATTATTTAGTTTAATAAAAACAATGATTTGTGGTATCATAATTACTAATTATTTTCTTTAAAAGAAATATAATTCTTAT
AATAAGAATATCCTTCATATTAATATCATTAATCTTATTATTTAATAATATATTTATTGTTATAGAAATCCCTTTATTAT
CATTTTATTATAGTCATATAAATATTTCAATTAATTTTGATTGATTATCCTTATTATTTCTAGCATCAGTAATATTTATT
TCAGCTATAATCATTAAATTTAGTCACTCTTATATTTCACACACTCAACACAATATATTTGTTAATCTTATATTAATATT
TGTTTTATCTATAAGTTTATTAATTATAAGTGATAACATTTTATTTATTTTATTAGGATGAGATGGTTTAGGATTATCTT
CATATGTTCTAGTAGTCTATTATCAAAATTCATCATCATCAGCATCAGGTTCTATTACAATTTTATCAAACCGAGTCGGA
GATATCATAATTCTAATAAGAATTGCTACAATATTTTATATAATAAACTGAAACTTTTCTATAAATGAAAATTTTAATTT
AATTATTATAGTAATATTAATAATTGCTGCTATATCAAAAAGAGCTCAATTCCCTTTTTCAGCTTGACTTCCAGCAGCTA
TATCAGCACCCACACCTATCTCAGCTCTAGTTCACTCATCAACTTTAGTTACAGCAGGAGTATATATACTTCTTCGAATT
ATAAATTTTAATCACCCTATATGTTCTCATTCTCTAATATTAATCTCGTCATTCACAGCAGTATATGCAAGAATGGCAGC
AATATGAGAACAAGATATAAAAAAAATTATTGCATTATCAACCTTAAGTCAAATAGCCATAATAATATATGCTATTTCCC
TTAACGCTATTAATGTAGCTTACTTTCATCTAATTTCGCATGCTTTATTTAAATCAATAATATTTTTATGTGCTGGAATT
TTAATTCATAACTTTATATATCAAGACATACGACACATAGGATCTATAATAAAAAATTCCCCTATTACAATATCCATAAT
AGGTATTTCAAACATATCTTTAATAGGAATTCCATTTATATCCGGATTTTTTTCAAAAGACTCAATTATTGAAAAAATAA
TTTCATCAAATATATCAATAATTATTTCAATTATTATAATTACTTCAATTTCCATAACCTCATTATATTCTTTCCGTCTA
ATTAATATTACTACAAAATTTATAATAAAGTCTAAACCAGATATAACTATTTCATCTAATTATCCTATAGAAAATTCTAC
TATCAAAATAGCACTATTTTCAATTATATTTGGCTTAATGTATATGTGAATTTATTCCCCTAATCAGTTATTTATTATTC
CTAATACCACAAAACTAATAATTATATTATCCCTTTTATTAGGAATCATTTTAGCTTTATCTTTATCCTTTAAAAGAGTA
AATTATTTAAAAATAGGACAACCAGCCATTTCACTATGATTTACCCACATAATATCCTCCAATTCAATATTCAAAATCAA
CAGATTTATAAAACAATTTCATAATAATGATAAAATATGACAAGAACACTATGGCCCATACAACTCATTCAATTATATTA
TATTATCATCTAATTTCCCAAACAAAATTATTATATCATCAATGTGTTTAATTATATTAATTTTAATTATTCCTATCATC
ATAATATTATAATATATATATATATATATATATGTATATA
