# Supplementary material for: Single-cell RNA sequencing of mid-to-late stage spider embryos: new insights into spider development
Source: BMC Genomics. 2024 Feb 7;25:150. doi: 10.1186/s12864-023-09898-x (PMC10848406; doi:10.1186/s12864-023-09898-x)
Supplement: Supplementary file 73 — Additional file 73. [file 12864_2023_9898_MOESM73_ESM.zip]

Archive with 3 entries (3 files):
- Supplementary File 4 (with Roman Numbers)/ptep10_12.rds
- Supplementary File 4 (with Roman Numbers)/ptep10_12_analysis_seurat.R
- Supplementary File 4 (with Roman Numbers)/ptep_gene_ann.tsv
