# Supplementary material for: Single-cell RNA sequencing of mid-to-late stage spider embryos: new insights into spider development
Source: BMC Genomics. 2024 Feb 7;25:150. doi: 10.1186/s12864-023-09898-x (PMC10848406; doi:10.1186/s12864-023-09898-x)
Supplement: Supplementary file 73 — Additional file 73. [file 12864_2023_9898_MOESM73_ESM.zip › Supplementary File 4 (with Roman Numbers)/ptep10_12_analysis_seurat.R]

---
title: "Single-cell sequencing of mid-to-late spider embryos"
author: "Brenda I. Medina-Jiménez"
date: "12/01/2023"
---

#Step 1. Load the necessary libraries

library(dplyr)
library(Seurat)
library(patchwork)
library(Matrix)
library(gdata)
library(ggplot2)
library(sctransform)
library(data.table)
library(tidyverse)
library(cowplot)
library(tibble)
library(rmarkdown)


#Step 2. Load expression matrix, create Seurat object and pre-process data
spider.data <- Read10X(data.dir = "./Ptep_st10-12_expression_matrix/filtered_feature_bc_matrix")
spider.data[1:20, 1:3]
dim(spider.data)
object.size(spider.data)
ptep10_12 <- CreateSeuratObject(counts = spider.data, project = "Pte_pos", min.cells = 3, min.features = 250)
ptep10_12$log10GenesPerUMI <- log10(ptep10_12$nFeature_RNA) / log10(ptep10_12$nCount_RNA)
head (ptep10_12$log10GenesPerUMI)
ptep10_12 <- PercentageFeatureSet(ptep10_12, pattern = "^MT-", col.name = "percent.mt")
ptep10_12 <- ptep10_12[!grepl("^MT-", rownames(ptep10_12)), ]
ptep10_12


#Step 3. Filter data by sub-setting Seurat object
ptep10_12 <- subset(x = ptep10_12, subset = (nCount_RNA <3500) & (nCount_RNA >= 1400) & (nFeature_RNA <=2500) & (percent.mt <5) & (log10GenesPerUMI >0.80))
ptep10_12


#Step 4. Normalize and scale data, and identify highly variable genes
ptep10_12 <- SCTransform(ptep10_12, method = "glmGamPoi", vars.to.regress = c("nFeature_RNA", "nCount_RNA", "percent.mt"), verbose = FALSE)
ptep10_12


#Step 5. Perform Linear and non-linear dimensional reduction (PCA and UMAP)
ptep10_12 <- RunPCA(ptep10_12, verbose = FALSE, npcs = 50)
ptep10_12 <- RunUMAP(ptep10_12, dims = 1:50, verbose = FALSE)


#Step 6. Cluster and plot the cells
ptep10_12 <- FindNeighbors(ptep10_12, dims = 1:50, verbose = FALSE)
ptep10_12 <- FindClusters(ptep10_12, verbose = FALSE, resolution = 2)
DimPlot(ptep10_12, label = TRUE)


#Step 7. Find differentially expressed genes/cluster markers
gene_annotation <- read.delim("./ptep_gene_ann.tsv")
ptep10_12.markers <- FindAllMarkers(ptep10_12, assay = "RNA", only.pos = TRUE, min.pct = 0.01, return.thresh = 0.01, logfc.threshold = 0.25)
ptep10_12.markers <- inner_join(ptep10_12.markers, gene_annotation, by = "gene")


#Step 8a. Remove cluster with no markers (cluster 4), clusters in which only housekeeping genes are considered markers (clusters 1 and 2), and non-informative cluster (cluster 0)
ptep10_12 <- subset(x=ptep10_12, idents = c('3','5','6','7','8','9','10','11','12','13','14','15','16','17','18','19','20','21','22','23','24'))
ptep10_12


#Repeat steps 4 to 7


#Step 8b. Remove non-informative cluster (cluster 8)
ptep10_12 <- subset(x=ptep10_12, idents = c('0','1','2','3','4','5','6','7','9','10','11','12','13','14','15','16','17','18','19','20','21','22','23'))
ptep10_12


#Repeat steps 4 to 7


#Step 9. Rename clusters as Roman numbers
ptep10_12.ids <- c("I", "II", "III", "IV", "V", "VI","VII", "VIII", "IX", "X", "XI", "XII", "XIII", "XIV", "XV", "XVI", "XVII", "XVIII", "XIX", "XX", "XXI", "XXII", "XXIII", "XXIV")
names(ptep10_12.ids) <- levels(ptep10_12)
ptep10_12 <- RenameIdents(ptep10_12, ptep10_12.ids)


#Step 10. Print spreadsheet containing cluster markers
fwrite(x = ptep10_12.markers, file = "ptep10_12_markers.csv")


#Step 11. Generate DotPlots for markers with *in situ* hybridization experiment done in this study
DotPlot(ptep10_12, features = c("LOC107442242", "LOC107446178", "LOC107447159", "LOC107444874", "LOC107455609", "LOC107454545", "LOC107436879", "LOC107439948", "LOC107453771", "LOC107451015", "LOC107451852", "LOC107448725", "LOC107447945", "LOC107449293", "LOC107456525", "LOC107436484", "LOC107452247", "LOC107440558", "LOC110283246", "LOC107451847", "LOC107440397", "LOC107443142", "LOC107456893", "LOC107441276", "LOC107439645", "LOC122273808", "LOC107456176", "LOC107443623", "LOC107446841", "LOC107441450", "LOC107454134", "LOC107446363", "LOC107438139", "LOC122270011", "LOC107454271", "LOC122271341", "LOC107450777", "LOC107453784", "LOC107450496", "LOC107457171", "LOC107456567", "LOC107453843", "LOC107455346", "LOC107452408", "LOC107442747", "LOC107457101", "LOC107448146"), cols=c("#F2B161", "#73440B"))+ coord_flip()


#Step 12. Save Seurat object
saveRDS(ptep10_12, file = "./ptep10_12.rds")
