# Supplementary material for: Single-cell RNA sequencing of mid-to-late stage spider embryos: new insights into spider development
Source: BMC Genomics. 2024 Feb 7;25:150. doi: 10.1186/s12864-023-09898-x (PMC10848406; doi:10.1186/s12864-023-09898-x)
Supplement: Supplementary file 73 — Additional file 73. [file 12864_2023_9898_MOESM73_ESM.zip › Supplementary File 4 (with Roman Numbers)/ptep_gene_ann.tsv]

NCBI geneID	gene	description	gene_type	synonyms
107436080	LOC107436080	ubiquitin-conjugating enzyme E2 T	PROTEIN_CODING
107436081	LOC107436081	PAT complex subunit Asterix	PROTEIN_CODING
107436086	LOC107436086	uncharacterized LOC107436086	PROTEIN_CODING
107436088	LOC107436088	uncharacterized LOC107436088	PROTEIN_CODING
107436090	LOC107436090	alanine--tRNA ligase, cytoplasmic	PROTEIN_CODING
107436096	LOC107436096	rhomboid-related protein 2	PROTEIN_CODING
107436102	LOC107436102	interferon-related developmental regulator 1	PROTEIN_CODING
107436108	LOC107436108	ankyrin repeat domain-containing protein 10	PROTEIN_CODING
107436109	LOC107436109	heterogeneous nuclear ribonucleoprotein A1, A2/B1 homolog	PROTEIN_CODING
107436110	LOC107436110	signal peptidase complex subunit 3	PROTEIN_CODING
107436124	LOC107436124	pleckstrin homology domain-containing family M member 2	PROTEIN_CODING
107436125	LOC107436125	protein gooseberry	PROTEIN_CODING	pax3/7A
107436126	LOC107436126	condensin complex subunit 1	PROTEIN_CODING
107436131	LOC107436131	urease accessory protein UreG	PROTEIN_CODING
107436137	LOC107436137	uncharacterized LOC107436137	PROTEIN_CODING
107436138	LOC107436138	probable endochitinase	PROTEIN_CODING
107436149	LOC107436149	exportin-4	PROTEIN_CODING
107436159	LOC107436159	protein ABHD11	PROTEIN_CODING
107436161	LOC107436161	SAM and SH3 domain-containing protein 1	PROTEIN_CODING
107436174	LOC107436174	uncharacterized LOC107436174	PROTEIN_CODING
107436175	LOC107436175	cation-independent mannose-6-phosphate receptor	PROTEIN_CODING
107436177	LOC107436177	long-chain-fatty-acid--CoA ligase 4	PROTEIN_CODING
107436181	LOC107436181	ribosomal RNA processing protein 1 homolog B	PROTEIN_CODING
107436184	LOC107436184	protein quiver	PROTEIN_CODING
107436187	LOC107436187	protein O-linked-mannose beta-1,2-N-acetylglucosaminyltransferase 1	PROTEIN_CODING
107436189	LOC107436189	NADH dehydrogenase [ubiquinone] 1 alpha subcomplex subunit 12	PROTEIN_CODING
107436191	LOC107436191	testis-expressed protein 264 homolog	PROTEIN_CODING
107436200	LOC107436200	cyclin-dependent kinase 4	PROTEIN_CODING
107436219	LOC107436219	ferredoxin-2, mitochondrial	PROTEIN_CODING
107436223	LOC107436223	paired amphipathic helix protein Sin3a	PROTEIN_CODING
107436227	LOC107436227	FAST kinase domain-containing protein 5, mitochondrial	PROTEIN_CODING
107436230	LOC107436230	SET and MYND domain-containing protein 4	PROTEIN_CODING
107436233	LOC107436233	probable citrate synthase 2, mitochondrial	PROTEIN_CODING
107436236	LOC107436236	uncharacterized LOC107436236	PROTEIN_CODING
107436256	LOC107436256	blood vessel epicardial substance	PROTEIN_CODING
107436264	LOC107436264	dual specificity tyrosine-phosphorylation-regulated kinase 1B	PROTEIN_CODING
107436269	LOC107436269	gamma-tubulin complex component 5	PROTEIN_CODING
107436273	LOC107436273	nuclear cap-binding protein subunit 1	PROTEIN_CODING
107436279	LOC107436279	heparan sulfate glucosamine 3-O-sulfotransferase 6	PROTEIN_CODING
107436290	LOC107436290	box C/D snoRNA protein 1	PROTEIN_CODING
107436292	LOC107436292	vacuolar protein sorting-associated protein 13C	PROTEIN_CODING
107436294	LOC107436294	2-oxoisovalerate dehydrogenase subunit beta, mitochondrial	PROTEIN_CODING
107436297	LOC107436297	terminal nucleotidyltransferase 5C	PROTEIN_CODING
107436298	LOC107436298	protein regulator of cytokinesis 1	PROTEIN_CODING
107436307	LOC107436307	pantothenate kinase 2, mitochondrial	PROTEIN_CODING
107436322	LOC107436322	dehydrogenase/reductase SDR family member 7	PROTEIN_CODING
107436324	LOC107436324	uncharacterized LOC107436324	PROTEIN_CODING
107436326	LOC107436326	kazrin	PROTEIN_CODING
107436327	LOC107436327	transmembrane protein 135	PROTEIN_CODING
107436330	LOC107436330	DNA-directed RNA polymerases I and III subunit RPAC1	PROTEIN_CODING
107436332	LOC107436332	LIM domain-binding protein 2	PROTEIN_CODING
107436343	LOC107436343	RNA polymerase II elongation factor ELL	PROTEIN_CODING
107436350	LOC107436350	glypican-6	PROTEIN_CODING	dlp
107436356	LOC107436356	NADH dehydrogenase [ubiquinone] 1 alpha subcomplex assembly factor 3	PROTEIN_CODING
107436367	LOC107436367	cyclin-dependent kinase 7	PROTEIN_CODING
107436381	LOC107436381	protein BCL9 homolog	PROTEIN_CODING
107436385	LOC107436385	insulin-degrading enzyme	PROTEIN_CODING
107436389	LOC107436389	ADP-sugar pyrophosphatase	PROTEIN_CODING
107436391	LOC107436391	putative leucine-rich repeat-containing protein DDB_G0290503	PROTEIN_CODING
107436392	LOC107436392	glycine receptor subunit alphaZ1	PROTEIN_CODING
107436398	LOC107436398	biorientation of chromosomes in cell division protein 1-like 1	PROTEIN_CODING
107436420	LOC107436420	RNA-binding motif, single-stranded-interacting protein 2	PROTEIN_CODING
107436429	LOC107436429	uncharacterized LOC107436429	PROTEIN_CODING
107436457	LOC107436457	homeobox protein SIX6-like	PROTEIN_CODING	six3,Six3-2,At-six3-2
107436460	LOC107436460	uncharacterized LOC107436460	PROTEIN_CODING
107436467	LOC107436467	homeobox protein six1	PROTEIN_CODING	six1/2-A
107436476	LOC107436476	homeobox protein TGIF2LX	PROTEIN_CODING
107436478	LOC107436478	uncharacterized LOC107436478	PROTEIN_CODING
107436490	LOC107436490	histone acetyltransferase KAT6B	PROTEIN_CODING
107436492	LOC107436492	colorectal mutant cancer protein	PROTEIN_CODING
107436493	LOC107436493	60S ribosomal protein L27	PROTEIN_CODING
107436497	LOC107436497	cyclin-dependent kinase 1	PROTEIN_CODING
107436498	LOC107436498	sulfotransferase 1C2A	PROTEIN_CODING
107436511	LOC107436511	paired amphipathic helix protein Sin3b	PROTEIN_CODING
107436512	LOC107436512	protein RFT1 homolog	PROTEIN_CODING
107436515	LOC107436515	intracellular coagulation inhibitor 2	PROTEIN_CODING
107436518	LOC107436518	Werner syndrome ATP-dependent helicase	PROTEIN_CODING
107436552	LOC107436552	zinc finger CCCH domain-containing protein 4	PROTEIN_CODING
107436567	LOC107436567	transcription factor E2F8	PROTEIN_CODING
107436569	LOC107436569	nicotinamide riboside kinase 1	PROTEIN_CODING
107436578	LOC107436578	latrophilin-like protein 1	PROTEIN_CODING
107436579	LOC107436579	sialin	PROTEIN_CODING
107436583	LOC107436583	protein scribble homolog	PROTEIN_CODING
107436586	LOC107436586	DNA-directed RNA polymerases I, II, and III subunit RPABC1	PROTEIN_CODING
107436590	LOC107436590	glutamate--cysteine ligase catalytic subunit	PROTEIN_CODING
107436591	LOC107436591	NADH dehydrogenase [ubiquinone] flavoprotein 1, mitochondrial	PROTEIN_CODING
107436595	LOC107436595	paired box protein Pax-6	PROTEIN_CODING	pax6
107436602	LOC107436602	uncharacterized LOC107436602	PROTEIN_CODING
107436603	LOC107436603	carcinine transporter	PROTEIN_CODING
107436605	LOC107436605	uncharacterized protein CG3556	PROTEIN_CODING
107436619	LOC107436619	bifunctional heparan sulfate N-deacetylase/N-sulfotransferase	PROTEIN_CODING
107436620	LOC107436620	chymotrypsin-like elastase family member 1	PROTEIN_CODING
107436622	LOC107436622	protein jagged-1b	PROTEIN_CODING
107436628	LOC107436628	uncharacterized LOC107436628	PROTEIN_CODING
107436645	LOC107436645	dihydropyrimidinase	PROTEIN_CODING
107436652	LOC107436652	COPII coat assembly protein sec16	PROTEIN_CODING
107436653	LOC107436653	E3 ubiquitin-protein ligase ZNF598	PROTEIN_CODING
107436654	LOC107436654	protein Gawky	PROTEIN_CODING
107436656	LOC107436656	protein GPR107	PROTEIN_CODING
107436663	LOC107436663	uncharacterized LOC107436663	PROTEIN_CODING
107436671	LOC107436671	diacylglycerol lipase-beta	PROTEIN_CODING
107436677	LOC107436677	STING ER exit protein	PROTEIN_CODING
107436685	LOC107436685	AFG1-like ATPase	PROTEIN_CODING
107436706	LOC107436706	sorbin and SH3 domain-containing protein 1	PROTEIN_CODING
107436709	LOC107436709	serine/threonine-protein phosphatase 2B catalytic subunit 2	PROTEIN_CODING
107436724	LOC107436724	thioredoxin domain-containing protein 15	PROTEIN_CODING
107436731	LOC107436731	kelch-like protein 17	PROTEIN_CODING
107436732	LOC107436732	prohibitin-2	PROTEIN_CODING
107436736	LOC107436736	ankyrin repeat domain-containing protein 29	PROTEIN_CODING
107436737	LOC107436737	XK-related protein 4	PROTEIN_CODING
107436738	LOC107436738	exportin-5	PROTEIN_CODING
107436740	LOC107436740	Krueppel-like factor 13	PROTEIN_CODING	KLF-9/13
107436745	LOC107436745	proteasome subunit alpha type-6	PROTEIN_CODING
107436751	LOC107436751	nucleoside diphosphate kinase 7	PROTEIN_CODING
107436753	LOC107436753	protein ABHD18	PROTEIN_CODING
107436763	LOC107436763	glutathione hydrolase-like YwrD proenzyme	PROTEIN_CODING
107436768	LOC107436768	protein C1orf43 homolog	PROTEIN_CODING
107436770	LOC107436770	dmX-like protein 2	PROTEIN_CODING
107436775	LOC107436775	uncharacterized LOC107436775	PROTEIN_CODING
107436788	LOC107436788	voltage-dependent anion-selective channel protein 2	PROTEIN_CODING
107436796	LOC107436796	uncharacterized LOC107436796	PROTEIN_CODING
107436798	LOC107436798	alpha-crystallin A chain	PROTEIN_CODING
107436818	LOC107436818	putative inorganic phosphate cotransporter	PROTEIN_CODING
107436820	LOC107436820	chitobiosyldiphosphodolichol beta-mannosyltransferase	PROTEIN_CODING
107436825	LOC107436825	uncharacterized LOC107436825	PROTEIN_CODING
107436831	LOC107436831	nose resistant to fluoxetine protein 6	PROTEIN_CODING
107436836	LOC107436836	centromere protein J	PROTEIN_CODING
107436840	LOC107436840	protein PAT1 homolog 1	PROTEIN_CODING
107436849	LOC107436849	centromere-associated protein E	PROTEIN_CODING
107436851	LOC107436851	alpha-tocopherol transfer protein-like	PROTEIN_CODING
107436861	LOC107436861	cytochrome P450 3A31	PROTEIN_CODING
107436881	LOC107436881	sodium-dependent phosphate transport protein 1	PROTEIN_CODING
107436888	LOC107436888	vacuole membrane protein 1	PROTEIN_CODING
107436893	LOC107436893	actin-binding LIM protein 3	PROTEIN_CODING
107436894	LOC107436894	zinc finger protein rotund	PROTEIN_CODING
107436903	LOC107436903	inositol-trisphosphate 3-kinase homolog	PROTEIN_CODING
107436912	LOC107436912	max-binding protein MNT	PROTEIN_CODING
107436928	LOC107436928	sphingomyelin phosphodiesterase	PROTEIN_CODING
107436929	LOC107436929	RNA exonuclease 1 homolog	PROTEIN_CODING
107436938	LOC107436938	uncharacterized protein C18orf19 homolog B	PROTEIN_CODING
107436940	LOC107436940	NADH dehydrogenase [ubiquinone] iron-sulfur protein 6, mitochondrial	PROTEIN_CODING
107436944	LOC107436944	piwi-like protein Ago3	PROTEIN_CODING
107436951	LOC107436951	nidogen	PROTEIN_CODING	nidogen-1
107436966	LOC107436966	tubulin gamma-1 chain	PROTEIN_CODING
107436969	LOC107436969	polypeptide N-acetylgalactosaminyltransferase 13	PROTEIN_CODING
107436978	LOC107436978	ras-related GTP-binding protein C	PROTEIN_CODING
107436980	LOC107436980	N-acetylneuraminate 9-O-acetyltransferase	PROTEIN_CODING
107436987	LOC107436987	alpha-tubulin N-acetyltransferase 1	PROTEIN_CODING
107436993	LOC107436993	dentin sialophosphoprotein	PROTEIN_CODING
107436995	LOC107436995	myelin expression factor 2	PROTEIN_CODING
107436997	LOC107436997	pyridoxine/pyridoxamine 5'-phosphate oxidase	PROTEIN_CODING
107437003	LOC107437003	uncharacterized LOC107437003	PROTEIN_CODING
107437006	LOC107437006	zinc transporter ZIP1	PROTEIN_CODING
107437019	LOC107437019	mitochondrial sodium/calcium exchanger protein	PROTEIN_CODING
107437027	LOC107437027	SH3 domain-binding protein 5-like	PROTEIN_CODING
107437029	LOC107437029	PAN2-PAN3 deadenylation complex catalytic subunit PAN2	PROTEIN_CODING
107437030	LOC107437030	phosphatidylserine synthase	PROTEIN_CODING
107437037	LOC107437037	cuticlin-1	PROTEIN_CODING
107437039	LOC107437039	fibroblast growth factor receptor 1-A	PROTEIN_CODING
107437046	LOC107437046	glutamate-rich protein 2	PROTEIN_CODING
107437056	LOC107437056	mitochondrial carrier homolog 2	PROTEIN_CODING
107437057	LOC107437057	uncharacterized LOC107437057	PROTEIN_CODING
107437058	LOC107437058	dynamin-1	PROTEIN_CODING
107437061	LOC107437061	26S proteasome non-ATPase regulatory subunit 3	PROTEIN_CODING
107437064	LOC107437064	kinase D-interacting substrate of 220 kDa B	PROTEIN_CODING
107437069	LOC107437069	ras-related protein Rab-43	PROTEIN_CODING
107437070	LOC107437070	protein virilizer homolog	PROTEIN_CODING
107437083	LOC107437083	17-beta-hydroxysteroid dehydrogenase type 6	PROTEIN_CODING
107437085	LOC107437085	neurogenic protein big brain	PROTEIN_CODING
107437086	LOC107437086	solute carrier organic anion transporter family member 4A1	PROTEIN_CODING
107437088	LOC107437088	5'-deoxynucleotidase HDDC2	PROTEIN_CODING
107437090	LOC107437090	dynein axonemal heavy chain 5	PROTEIN_CODING
107437100	LOC107437100	cellular tumor antigen p53	PROTEIN_CODING
107437107	LOC107437107	transcription factor collier	PROTEIN_CODING	col
107437115	LOC107437115	one cut domain family member 2	PROTEIN_CODING
107437133	LOC107437133	J domain-containing protein	PROTEIN_CODING
107437146	LOC107437146	uncharacterized LOC107437146	PROTEIN_CODING
107437155	LOC107437155	THO complex subunit 4	PROTEIN_CODING
107437156	LOC107437156	SUMO-conjugating enzyme UBC9-B	PROTEIN_CODING
107437169	LOC107437169	uncharacterized LOC107437169	PROTEIN_CODING
107437176	LOC107437176	dehydrodolichyl diphosphate synthase complex subunit nus1	PROTEIN_CODING
107437190	LOC107437190	RNA binding protein fox-1 homolog 3	PROTEIN_CODING
107437194	LOC107437194	nucleosome-remodeling factor subunit BPTF	PROTEIN_CODING
107437195	LOC107437195	uncharacterized LOC107437195	PROTEIN_CODING
107437196	LOC107437196	probable RNA-dependent RNA polymerase 1	PROTEIN_CODING
107437200	LOC107437200	inosine-5'-monophosphate dehydrogenase 2	PROTEIN_CODING
107437203	LOC107437203	nose resistant to fluoxetine protein 6	PROTEIN_CODING
107437204	LOC107437204	E3 SUMO-protein ligase PIAS2	PROTEIN_CODING
107437217	LOC107437217	Usher syndrome type-1G protein homolog	PROTEIN_CODING
107437221	LOC107437221	glutathione reductase, mitochondrial	PROTEIN_CODING
107437223	LOC107437223	putative RNA polymerase II subunit B1 CTD phosphatase RPAP2	PROTEIN_CODING
107437226	LOC107437226	L-threonine 3-dehydrogenase	PROTEIN_CODING
107437231	LOC107437231	RNA cytosine-C(5)-methyltransferase NSUN2	PROTEIN_CODING
107437237	LOC107437237	THO complex subunit 2	PROTEIN_CODING
107437245	LOC107437245	protein PALS1	PROTEIN_CODING	stardust1
107437256	LOC107437256	long-chain-fatty-acid--CoA ligase 5	PROTEIN_CODING
107437258	LOC107437258	UBA-like domain-containing protein 1	PROTEIN_CODING
107437262	LOC107437262	polycystic kidney disease 2-like 2 protein	PROTEIN_CODING
107437265	LOC107437265	homeobox protein EMX2	PROTEIN_CODING
107437266	LOC107437266	homeobox protein EMX1	PROTEIN_CODING
107437276	LOC107437276	death-associated protein kinase 1	PROTEIN_CODING
107437280	LOC107437280	tyrosine-protein phosphatase 69D	PROTEIN_CODING
107437288	LOC107437288	lipoyl synthase, mitochondrial	PROTEIN_CODING
107437291	LOC107437291	PWWP domain-containing protein 2B	PROTEIN_CODING
107437303	LOC107437303	BTB/POZ domain-containing protein KCTD5	PROTEIN_CODING
107437305	LOC107437305	zinc finger protein ZIC 4-like	PROTEIN_CODING	At-opa
107437314	LOC107437314	peptidyl-tRNA hydrolase 2, mitochondrial	PROTEIN_CODING
107437315	LOC107437315	three-prime repair exonuclease 1	PROTEIN_CODING
107437320	LOC107437320	cytochrome P450 18a1	PROTEIN_CODING
107437324	LOC107437324	activating signal cointegrator 1 complex subunit 3	PROTEIN_CODING
107437329	LOC107437329	protein Aster-B	PROTEIN_CODING
107437335	LOC107437335	zinc finger protein 26	PROTEIN_CODING
107437340	LOC107437340	protein DEK	PROTEIN_CODING
107437342	LOC107437342	uncharacterized LOC107437342	PROTEIN_CODING
107437344	LOC107437344	protein MLP2	PROTEIN_CODING
107437350	LOC107437350	uncharacterized LOC107437350	PROTEIN_CODING
107437353	LOC107437353	AP-1 complex subunit mu-1	PROTEIN_CODING
107437356	LOC107437356	high affinity cAMP-specific and IBMX-insensitive 3',5'-cyclic phosphodiesterase 8B	PROTEIN_CODING
107437363	LOC107437363	protein arginine N-methyltransferase 5	PROTEIN_CODING
107437364	LOC107437364	tubulin beta chain	PROTEIN_CODING
107437366	LOC107437366	dymeclin	PROTEIN_CODING
107437367	LOC107437367	H/ACA ribonucleoprotein complex subunit 4	PROTEIN_CODING
107437369	LOC107437369	uncharacterized LOC107437369	PROTEIN_CODING
107437370	LOC107437370	putative acyl-CoA-binding protein	PROTEIN_CODING
107437372	LOC107437372	reticulophagy regulator 3	PROTEIN_CODING
107437373	LOC107437373	tRNA-specific adenosine deaminase 2	PROTEIN_CODING
107437386	LOC107437386	far upstream element-binding protein 1	PROTEIN_CODING
107437387	LOC107437387	trifunctional enzyme subunit alpha, mitochondrial	PROTEIN_CODING
107437391	LOC107437391	ras-related protein Rab-24	PROTEIN_CODING
107437397	LOC107437397	solute carrier family 45 member 3	PROTEIN_CODING
107437400	LOC107437400	histone-lysine N-methyltransferase, H3 lysine-79 specific	PROTEIN_CODING
107437405	LOC107437405	peroxiredoxin	PROTEIN_CODING
107437411	LOC107437411	calcium-transporting ATPase sarcoplasmic/endoplasmic reticulum type	PROTEIN_CODING
107437418	LOC107437418	serine/threonine-protein kinase SMG1	PROTEIN_CODING
107437428	LOC107437428	uncharacterized LOC107437428	PROTEIN_CODING
107437431	LOC107437431	uncharacterized LOC107437431	PROTEIN_CODING
107437442	LOC107437442	DNA repair protein XRCC2	PROTEIN_CODING
107437445	LOC107437445	four and a half LIM domains protein 2	PROTEIN_CODING
107437450	LOC107437450	cell adhesion molecule-related/down-regulated by oncogenes	PROTEIN_CODING
107437451	LOC107437451	protein disabled	PROTEIN_CODING
107437456	LOC107437456	cytochrome P450 302a1, mitochondrial	PROTEIN_CODING
107437457	LOC107437457	protein bric-a-brac 1	PROTEIN_CODING
107437470	LOC107437470	Fanconi anemia group A protein homolog	PROTEIN_CODING
107437471	LOC107437471	uncharacterized LOC107437471	PROTEIN_CODING
107437473	LOC107437473	MAM and LDL-receptor class A domain-containing protein 1	PROTEIN_CODING
107437475	LOC107437475	GTP:AMP phosphotransferase AK3, mitochondrial	PROTEIN_CODING
107437479	LOC107437479	early endosome antigen 1	PROTEIN_CODING
107437488	LOC107437488	uncharacterized LOC107437488	PROTEIN_CODING
107437493	LOC107437493	U3 small nucleolar RNA-associated protein 4 homolog	PROTEIN_CODING	cirhin
107437497	LOC107437497	histone H3.1	PROTEIN_CODING
107437500	LOC107437500	thioredoxin reductase 2, mitochondrial	PROTEIN_CODING
107437501	LOC107437501	4-hydroxyphenylpyruvate dioxygenase	PROTEIN_CODING
107437502	LOC107437502	DDB1- and CUL4-associated factor 13	PROTEIN_CODING
107437507	LOC107437507	dolichyl-diphosphooligosaccharide--protein glycosyltransferase 48 kDa subunit	PROTEIN_CODING
107437508	LOC107437508	ras-related protein Rab-1A	PROTEIN_CODING	BLTX303
107437510	LOC107437510	DNA replication ATP-dependent helicase/nuclease DNA2	PROTEIN_CODING
107437525	LOC107437525	uncharacterized LOC107437525	PROTEIN_CODING
107437528	LOC107437528	zinc finger MIZ domain-containing protein 1	PROTEIN_CODING
107437530	LOC107437530	orphan steroid hormone receptor 2	PROTEIN_CODING
107437531	LOC107437531	DBH-like monooxygenase protein 1	PROTEIN_CODING
107437533	LOC107437533	voltage-dependent calcium channel subunit alpha-2/delta-3	PROTEIN_CODING
107437535	LOC107437535	transforming acidic coiled-coil-containing protein 1	PROTEIN_CODING
107437570	LOC107437570	myosin regulatory light chain sqh	PROTEIN_CODING
107437589	LOC107437589	disabled homolog 2	PROTEIN_CODING
107437590	LOC107437590	metalloendopeptidase OMA1, mitochondrial	PROTEIN_CODING
107437591	LOC107437591	uncharacterized LOC107437591	PROTEIN_CODING
107437593	LOC107437593	kelch-like protein 3	PROTEIN_CODING
107437615	LOC107437615	forkhead box protein P1	PROTEIN_CODING
107437619	LOC107437619	DNA-binding protein P3A2	PROTEIN_CODING
107437620	LOC107437620	NPC intracellular cholesterol transporter 1	PROTEIN_CODING
107437621	LOC107437621	5-demethoxyubiquinone hydroxylase, mitochondrial	PROTEIN_CODING
107437622	LOC107437622	phosphorylated adapter RNA export protein	PROTEIN_CODING
107437625	LOC107437625	serine/arginine repetitive matrix protein 2	PROTEIN_CODING
107437627	LOC107437627	cyclic AMP-dependent transcription factor ATF-4	PROTEIN_CODING
107437637	LOC107437637	uncharacterized LOC107437637	PROTEIN_CODING
107437641	LOC107437641	uncharacterized LOC107437641	PROTEIN_CODING
107437649	LOC107437649	uncharacterized LOC107437649	PROTEIN_CODING
107437663	LOC107437663	dentin sialophosphoprotein	PROTEIN_CODING
107437666	LOC107437666	endonuclease/exonuclease/phosphatase family domain-containing protein 1	PROTEIN_CODING
107437668	LOC107437668	uncharacterized LOC107437668	PROTEIN_CODING
107437670	LOC107437670	bone morphogenetic protein 3	PROTEIN_CODING
107437673	LOC107437673	F-box/LRR-repeat protein 15	PROTEIN_CODING
107437674	LOC107437674	gastrula zinc finger protein XlCGF71.1	PROTEIN_CODING
107437684	LOC107437684	ADAMTS-like protein 1	PROTEIN_CODING
107437696	LOC107437696	synaptogenesis protein syg-2	PROTEIN_CODING
107437701	LOC107437701	PI-PLC X domain-containing protein 1	PROTEIN_CODING
107437702	LOC107437702	ATP synthase subunit beta, mitochondrial	PROTEIN_CODING
107437712	LOC107437712	vesicular, overexpressed in cancer, prosurvival protein 1	PROTEIN_CODING
107437718	LOC107437718	ubiquitin-conjugating enzyme E2 H	PROTEIN_CODING
107437723	LOC107437723	disintegrin and metalloproteinase domain-containing protein 10	PROTEIN_CODING
107437738	LOC107437738	cytochrome P450 18a1	PROTEIN_CODING
107437740	LOC107437740	leucine-rich repeats and immunoglobulin-like domains protein 2	PROTEIN_CODING
107437746	LOC107437746	cdc42 homolog	PROTEIN_CODING
107437769	LOC107437769	E3 SUMO-protein ligase EGR2	PROTEIN_CODING
107437776	LOC107437776	ras-related protein Rab-40C	PROTEIN_CODING
107437779	LOC107437779	small integral membrane protein 14	PROTEIN_CODING
107437780	LOC107437780	zinc finger CCHC domain-containing protein 8	PROTEIN_CODING
107437781	LOC107437781	protein roadkill	PROTEIN_CODING
107437786	LOC107437786	uncharacterized LOC107437786	PROTEIN_CODING
107437787	LOC107437787	phosphatidylinositol 3,4,5-trisphosphate 3-phosphatase and dual-specificity protein phosphatase PTEN	PROTEIN_CODING
107437788	LOC107437788	outer mitochondrial transmembrane helix translocase	PROTEIN_CODING
107437796	LOC107437796	DNA mismatch repair protein Msh3	PROTEIN_CODING
107437809	LOC107437809	zinc finger protein 501	PROTEIN_CODING
107437812	LOC107437812	adenosine deaminase	PROTEIN_CODING
107437813	LOC107437813	centrosomal protein cep290	PROTEIN_CODING
107437815	LOC107437815	beta-1,4-N-acetylgalactosaminyltransferase bre-4	PROTEIN_CODING
107437816	LOC107437816	putative leucine-rich repeat-containing protein DDB_G0290503	PROTEIN_CODING
107437822	LOC107437822	sentrin-specific protease 6	PROTEIN_CODING
107437826	LOC107437826	biogenesis of lysosome-related organelles complex 1 subunit 5	PROTEIN_CODING
107437827	LOC107437827	uncharacterized LOC107437827	PROTEIN_CODING
107437838	LOC107437838	uncharacterized LOC107437838	PROTEIN_CODING
107437845	LOC107437845	cystathionine gamma-lyase	PROTEIN_CODING
107437854	LOC107437854	uncharacterized LOC107437854	PROTEIN_CODING
107437858	LOC107437858	glyceraldehyde-3-phosphate dehydrogenase	PROTEIN_CODING
107437860	LOC107437860	kelch-like protein diablo	PROTEIN_CODING
107437864	LOC107437864	cell division cycle and apoptosis regulator protein 1	PROTEIN_CODING
107437871	LOC107437871	PI-PLC X domain-containing protein 3	PROTEIN_CODING
107437877	LOC107437877	predicted GPI-anchored protein 58	PROTEIN_CODING
107437882	LOC107437882	protein transport protein Sec24C	PROTEIN_CODING
107437886	LOC107437886	protein FAM114A2	PROTEIN_CODING
107437887	LOC107437887	pancreatic lipase-related protein 2	PROTEIN_CODING
107437895	LOC107437895	anaphase-promoting complex subunit 4	PROTEIN_CODING
107437904	LOC107437904	transcriptional coactivator YAP1	PROTEIN_CODING
107437910	LOC107437910	homeobox protein CDX-1-like	PROTEIN_CODING	At.cad,caudal
107437911	LOC107437911	serine protease 27	PROTEIN_CODING
107437916	LOC107437916	cystathionine beta-synthase	PROTEIN_CODING
107437920	LOC107437920	U2 snRNP-associated SURP motif-containing protein	PROTEIN_CODING
107437927	LOC107437927	peptidyl-tRNA hydrolase ICT1, mitochondrial	PROTEIN_CODING
107437937	LOC107437937	zinc finger protein Noc	PROTEIN_CODING
107437945	LOC107437945	keratinocyte-associated protein 2	PROTEIN_CODING
107437953	LOC107437953	tectonin beta-propeller repeat-containing protein 2	PROTEIN_CODING
107437955	LOC107437955	homogentisate 1,2-dioxygenase	PROTEIN_CODING
107437956	LOC107437956	semaphorin-5A	PROTEIN_CODING
107437970	LOC107437970	C-Jun-amino-terminal kinase-interacting protein 4	PROTEIN_CODING
107437981	LOC107437981	uncharacterized LOC107437981	PROTEIN_CODING
107437982	LOC107437982	guanine nucleotide exchange protein smcr8b	PROTEIN_CODING
107437994	LOC107437994	protein aurora borealis	PROTEIN_CODING
107438007	LOC107438007	zinc finger RNA-binding protein	PROTEIN_CODING
107438008	LOC107438008	arginase, hepatic	PROTEIN_CODING	arginase
107438026	LOC107438026	DNA repair protein complementing XP-A cells homolog	PROTEIN_CODING
107438029	LOC107438029	ubiquitin domain-containing protein UBFD1	PROTEIN_CODING
107438032	LOC107438032	spermidine synthase	PROTEIN_CODING
107438041	LOC107438041	keratin-associated protein 9-1	PROTEIN_CODING
107438042	LOC107438042	uncharacterized LOC107438042	PROTEIN_CODING
107438043	LOC107438043	mitochondrial import receptor subunit TOM40 homolog 1	PROTEIN_CODING
107438051	LOC107438051	host cell factor 1	PROTEIN_CODING
107438053	LOC107438053	GRAM domain-containing protein 4	PROTEIN_CODING
107438054	LOC107438054	proteoglycan 4	PROTEIN_CODING
107438056	LOC107438056	IQ and ubiquitin-like domain-containing protein	PROTEIN_CODING
107438058	LOC107438058	nucleolar protein 8	PROTEIN_CODING
107438063	LOC107438063	proteasome activator complex subunit 4	PROTEIN_CODING
107438070	LOC107438070	cytosolic endo-beta-N-acetylglucosaminidase	PROTEIN_CODING
107438074	LOC107438074	mitochondrial intermediate peptidase	PROTEIN_CODING
107438087	LOC107438087	zinc metalloproteinase nas-36	PROTEIN_CODING
107438097	LOC107438097	WD repeat domain phosphoinositide-interacting protein 3	PROTEIN_CODING
107438106	LOC107438106	unconventional myosin-XV	PROTEIN_CODING
107438122	LOC107438122	nuclear factor related to kappa-B-binding protein	PROTEIN_CODING
107438124	LOC107438124	muscle-specific protein 20	PROTEIN_CODING
107438125	LOC107438125	fructose-2,6-bisphosphatase TIGAR	PROTEIN_CODING
107438126	LOC107438126	ras-related protein Rab-39B	PROTEIN_CODING
107438129	LOC107438129	AP-3 complex subunit sigma-2	PROTEIN_CODING
107438133	LOC107438133	protein O-mannose kinase	PROTEIN_CODING
107438138	LOC107438138	uncharacterized LOC107438138	PROTEIN_CODING
107438153	LOC107438153	X-ray repair cross-complementing protein 5	PROTEIN_CODING
107438157	LOC107438157	exocyst complex component 2	PROTEIN_CODING
107438159	LOC107438159	cyclic AMP-dependent transcription factor ATF-1	PROTEIN_CODING
107438162	LOC107438162	uncharacterized LOC107438162	PROTEIN_CODING
107438163	LOC107438163	galectin-4	PROTEIN_CODING
107438167	LOC107438167	CLK4-associating serine/arginine rich protein	PROTEIN_CODING
107438169	LOC107438169	MAP/microtubule affinity-regulating kinase 3	PROTEIN_CODING
107438170	LOC107438170	uncharacterized LOC107438170	PROTEIN_CODING
107438177	LOC107438177	HIV Tat-specific factor 1 homolog	PROTEIN_CODING
107438189	LOC107438189	synaptic vesicle 2-related protein	PROTEIN_CODING
107438209	LOC107438209	kynurenine aminotransferase	PROTEIN_CODING
107438213	LOC107438213	formin-binding protein 1 homolog	PROTEIN_CODING
107438219	LOC107438219	protein AF-10	PROTEIN_CODING
107438244	LOC107438244	transcription factor SOX-11	PROTEIN_CODING
107438252	LOC107438252	uncharacterized LOC107438252	PROTEIN_CODING
107438258	LOC107438258	uncharacterized protein PB18E9.04c	PROTEIN_CODING
107438260	LOC107438260	tyrosine-protein kinase Src42A	PROTEIN_CODING
107438261	LOC107438261	uncharacterized LOC107438261	PROTEIN_CODING
107438264	LOC107438264	zygotic DNA replication licensing factor mcm3	PROTEIN_CODING
107438266	LOC107438266	probable RNA-binding protein 19	PROTEIN_CODING
107438271	LOC107438271	UPF0739 protein C1orf74 homolog	PROTEIN_CODING
107438277	LOC107438277	Krueppel-like factor 5	PROTEIN_CODING
107438285	LOC107438285	RWD domain-containing protein 3	PROTEIN_CODING
107438287	LOC107438287	zinc finger protein 665	PROTEIN_CODING
107438292	LOC107438292	uncharacterized protein C19orf47	PROTEIN_CODING
107438301	LOC107438301	zinc finger protein 236	PROTEIN_CODING
107438303	LOC107438303	serine protease nudel	PROTEIN_CODING
107438308	LOC107438308	protein canopy homolog 3	PROTEIN_CODING
107438320	LOC107438320	uncharacterized LOC107438320	PROTEIN_CODING
107438321	LOC107438321	ribonuclease Oy	PROTEIN_CODING
107438322	LOC107438322	transmembrane protein 39A	PROTEIN_CODING
107438323	LOC107438323	methionine aminopeptidase 1	PROTEIN_CODING
107438324	LOC107438324	symplekin	PROTEIN_CODING
107438325	LOC107438325	small nuclear ribonucleoprotein Sm D3	PROTEIN_CODING
107438334	LOC107438334	deoxyribonuclease-2	PROTEIN_CODING
107438337	LOC107438337	uncharacterized LOC107438337	PROTEIN_CODING
107438342	LOC107438342	uncharacterized LOC107438342	PROTEIN_CODING
107438349	LOC107438349	uncharacterized LOC107438349	PROTEIN_CODING
107438351	LOC107438351	32 kDa beta-galactoside-binding lectin	PROTEIN_CODING
107438352	LOC107438352	kalirin	PROTEIN_CODING
107438356	LOC107438356	sec1 family domain-containing protein 1	PROTEIN_CODING
107438358	LOC107438358	phosphatidylinositol 4-kinase type 2-beta	PROTEIN_CODING
107438365	LOC107438365	uncharacterized LOC107438365	PROTEIN_CODING
107438380	LOC107438380	CCR4-NOT transcription complex subunit 10	PROTEIN_CODING
107438384	LOC107438384	protein PTHB1	PROTEIN_CODING
107438387	LOC107438387	protein Wnt-6	PROTEIN_CODING	Wnt6
107438397	LOC107438397	RNA polymerase-associated protein LEO1	PROTEIN_CODING
107438398	LOC107438398	uncharacterized LOC107438398	PROTEIN_CODING
107438408	LOC107438408	protein maternal effect lethal 26	PROTEIN_CODING
107438410	LOC107438410	myosin regulatory light chain 2	PROTEIN_CODING
107438414	LOC107438414	zinc transporter ZIP1	PROTEIN_CODING
107438425	LOC107438425	peptidyl-prolyl cis-trans isomerase FKBP2	PROTEIN_CODING
107438439	LOC107438439	60S ribosomal protein L30	PROTEIN_CODING
107438443	LOC107438443	aspartyl/asparaginyl beta-hydroxylase	PROTEIN_CODING
107438446	LOC107438446	protein Abitram	PROTEIN_CODING
107438449	LOC107438449	uncharacterized LOC107438449	PROTEIN_CODING
107438478	LOC107438478	protein MTO1 homolog, mitochondrial	PROTEIN_CODING
107438482	LOC107438482	periodic tryptophan protein 2 homolog	PROTEIN_CODING
107438484	LOC107438484	RNA polymerase II-associated protein 1	PROTEIN_CODING
107438486	LOC107438486	inositol monophosphatase 3	PROTEIN_CODING
107438487	LOC107438487	ubiquitin-conjugating enzyme E2 W	PROTEIN_CODING
107438488	LOC107438488	uncharacterized LOC107438488	PROTEIN_CODING
107438489	LOC107438489	potassium voltage-gated channel protein Shab	PROTEIN_CODING
107438495	LOC107438495	uncharacterized LOC107438495	PROTEIN_CODING
107438500	LOC107438500	bromodomain-containing protein 2	PROTEIN_CODING
107438514	LOC107438514	uncharacterized LOC107438514	PROTEIN_CODING
107438520	LOC107438520	pleckstrin homology-like domain family B member 1	PROTEIN_CODING
107438528	LOC107438528	trypsin-3	PROTEIN_CODING
107438538	LOC107438538	ATP-binding cassette sub-family A member 2	PROTEIN_CODING
107438545	LOC107438545	dynein beta chain, ciliary	PROTEIN_CODING
107438550	LOC107438550	PAS domain-containing serine/threonine-protein kinase	PROTEIN_CODING
107438555	LOC107438555	2-acylglycerol O-acyltransferase 1	PROTEIN_CODING
107438561	LOC107438561	syntenin-1	PROTEIN_CODING
107438583	LOC107438583	polyribonucleotide nucleotidyltransferase 1, mitochondrial	PROTEIN_CODING
107438588	LOC107438588	synaptotagmin-C	PROTEIN_CODING
107438610	LOC107438610	diacylglycerol kinase delta	PROTEIN_CODING
107438633	LOC107438633	dystrobrevin beta	PROTEIN_CODING
107438634	LOC107438634	ATP-dependent RNA helicase DDX24	PROTEIN_CODING
107438640	LOC107438640	KRR1 small subunit processome component homolog	PROTEIN_CODING
107438641	LOC107438641	transcription factor Sox-13	PROTEIN_CODING
107438650	LOC107438650	mediator of RNA polymerase II transcription subunit 14	PROTEIN_CODING
107438657	LOC107438657	ragulator complex protein LAMTOR2-B	PROTEIN_CODING
107438676	LOC107438676	EMI domain-containing protein 1	PROTEIN_CODING
107438680	LOC107438680	mitochondrial fission process protein 1	PROTEIN_CODING
107438682	LOC107438682	tubulin alpha chain, testis-specific	PROTEIN_CODING
107438683	LOC107438683	serine/arginine-rich splicing factor 1	PROTEIN_CODING
107438690	LOC107438690	NAD-dependent protein deacetylase sirtuin-1	PROTEIN_CODING
107438692	LOC107438692	cyclin-D-binding Myb-like transcription factor 1	PROTEIN_CODING
107438703	LOC107438703	retinal-binding protein	PROTEIN_CODING
107438711	LOC107438711	pyruvate dehydrogenase [acetyl-transferring]-phosphatase 1, mitochondrial	PROTEIN_CODING
107438714	LOC107438714	transcriptional activator cubitus interruptus-like	PROTEIN_CODING	At-ci
107438719	LOC107438719	mediator of RNA polymerase II transcription subunit 31	PROTEIN_CODING
107438722	LOC107438722	organic cation transporter protein	PROTEIN_CODING
107438735	LOC107438735	protein FAM214A	PROTEIN_CODING
107438744	LOC107438744	RNA-binding protein with serine-rich domain 1-A	PROTEIN_CODING
107438747	LOC107438747	sorting nexin-8	PROTEIN_CODING
107438748	LOC107438748	myocardin-related transcription factor A	PROTEIN_CODING
107438755	LOC107438755	tRNA N(3)-methylcytidine methyltransferase METTL6	PROTEIN_CODING
107438756	LOC107438756	apoptosis regulator Bcl-2	PROTEIN_CODING
107438758	LOC107438758	epidermal growth factor receptor	PROTEIN_CODING
107438761	LOC107438761	scm-like with four MBT domains protein 2	PROTEIN_CODING
107438763	LOC107438763	sodium leak channel non-selective protein	PROTEIN_CODING
107438764	LOC107438764	arginine and glutamate-rich protein 1	PROTEIN_CODING
107438767	LOC107438767	WD repeat-containing protein 82	PROTEIN_CODING
107438768	LOC107438768	serine/arginine-rich splicing factor 4	PROTEIN_CODING
107438772	LOC107438772	POU domain, class 2, transcription factor 3	PROTEIN_CODING
107438776	LOC107438776	C-Maf-inducing protein	PROTEIN_CODING
107438786	LOC107438786	ADP-ribosylation factor-like protein 16	PROTEIN_CODING
107438788	LOC107438788	probable sodium/potassium/calcium exchanger CG1090	PROTEIN_CODING
107438793	LOC107438793	leucine-rich repeat protein 1	PROTEIN_CODING
107438794	LOC107438794	E3 ubiquitin-protein ligase DTX4	PROTEIN_CODING
107438799	LOC107438799	uncharacterized LOC107438799	PROTEIN_CODING
107438800	LOC107438800	transcription elongation factor SPT6	PROTEIN_CODING
107438819	LOC107438819	flocculation protein FLO11	PROTEIN_CODING
107438823	LOC107438823	probable leucine--tRNA ligase, mitochondrial	PROTEIN_CODING
107438828	LOC107438828	protein mothers against dpp	PROTEIN_CODING
107438829	LOC107438829	probable dimethyladenosine transferase	PROTEIN_CODING
107438830	LOC107438830	uncharacterized LOC107438830	PROTEIN_CODING
107438832	LOC107438832	histidine triad nucleotide-binding protein 3	PROTEIN_CODING
107438834	LOC107438834	microtubule-actin cross-linking factor 1	PROTEIN_CODING
107438845	LOC107438845	histone-lysine N-methyltransferase SMYD3	PROTEIN_CODING
107438853	LOC107438853	transmembrane protein 68	PROTEIN_CODING
107438854	LOC107438854	cytochrome P450 2A9	PROTEIN_CODING
107438861	LOC107438861	TGF-beta-activated kinase 1 and MAP3K7-binding protein 2	PROTEIN_CODING
107438862	LOC107438862	sodium bicarbonate cotransporter 3	PROTEIN_CODING
107438878	LOC107438878	bifunctional glutamate/proline--tRNA ligase	PROTEIN_CODING
107438879	LOC107438879	sorting nexin-13	PROTEIN_CODING
107438885	LOC107438885	NEDD8-conjugating enzyme UBE2F	PROTEIN_CODING
107438896	LOC107438896	zinc finger protein 845	PROTEIN_CODING
107438897	LOC107438897	cadherin-23	PROTEIN_CODING
107438906	LOC107438906	endoplasmic reticulum resident protein 44	PROTEIN_CODING
107438914	LOC107438914	POTE ankyrin domain family member I	PROTEIN_CODING
107438918	LOC107438918	spectrin beta chain	PROTEIN_CODING
107438926	LOC107438926	uncharacterized LOC107438926	PROTEIN_CODING
107438929	LOC107438929	REST corepressor 3	PROTEIN_CODING
107438931	LOC107438931	cohesin subunit SA-1	PROTEIN_CODING
107438933	LOC107438933	dihydropteridine reductase	PROTEIN_CODING
107438937	LOC107438937	fatty-acid amide hydrolase 2-A	PROTEIN_CODING
107438938	LOC107438938	uncharacterized LOC107438938	PROTEIN_CODING
107438939	LOC107438939	lysophospholipid acyltransferase 5	PROTEIN_CODING
107438950	LOC107438950	insulin receptor substrate 1	PROTEIN_CODING
107438957	LOC107438957	uncharacterized LOC107438957	PROTEIN_CODING
107438959	LOC107438959	U1 small nuclear ribonucleoprotein 70 kDa	PROTEIN_CODING
107438972	LOC107438972	cytochrome b-c1 complex subunit 2, mitochondrial	PROTEIN_CODING
107438973	LOC107438973	NAD kinase	PROTEIN_CODING
107438976	LOC107438976	uncharacterized LOC107438976	PROTEIN_CODING
107438980	LOC107438980	hornerin	PROTEIN_CODING
107438982	LOC107438982	UHRF1-binding protein 1-like	PROTEIN_CODING
107438985	LOC107438985	protein amnionless	PROTEIN_CODING
107438986	LOC107438986	neprilysin-2-like	PROTEIN_CODING
107438987	LOC107438987	triosephosphate isomerase	PROTEIN_CODING
107438989	LOC107438989	uncharacterized LOC107438989	PROTEIN_CODING
107438995	LOC107438995	protein numb	PROTEIN_CODING
107438998	LOC107438998	speckle targeted PIP5K1A-regulated poly(A) polymerase	PROTEIN_CODING
107439000	LOC107439000	peptidyl-prolyl cis-trans isomerase FKBP4	PROTEIN_CODING
107439001	LOC107439001	Fanconi anemia group E protein	PROTEIN_CODING
107439007	LOC107439007	COMM domain-containing protein 9	PROTEIN_CODING
107439009	LOC107439009	cyclin-L1	PROTEIN_CODING
107439010	LOC107439010	serine/threonine-protein kinase mTOR	PROTEIN_CODING
107439012	LOC107439012	uncharacterized LOC107439012	PROTEIN_CODING
107439013	LOC107439013	probable RNA-binding protein EIF1AD	PROTEIN_CODING
107439014	LOC107439014	cleavage and polyadenylation specificity factor subunit 1	PROTEIN_CODING
107439015	LOC107439015	N-alpha-acetyltransferase 50	PROTEIN_CODING
107439016	LOC107439016	WD repeat-containing protein 26	PROTEIN_CODING
107439017	LOC107439017	protein bark beetle	PROTEIN_CODING
107439018	LOC107439018	uncharacterized LOC107439018	PROTEIN_CODING
107439028	LOC107439028	transmembrane protein 248	PROTEIN_CODING
107439032	LOC107439032	maspardin	PROTEIN_CODING
107439046	LOC107439046	homeobox protein extradenticle	PROTEIN_CODING
107439048	LOC107439048	adenylyl cyclase 78C	PROTEIN_CODING
107439058	LOC107439058	regulator of G-protein signaling 12	PROTEIN_CODING
107439061	LOC107439061	Golgi-specific brefeldin A-resistance guanine nucleotide exchange factor 1	PROTEIN_CODING
107439067	LOC107439067	microtubule-associated proteins 1A/1B light chain 3C	PROTEIN_CODING
107439068	LOC107439068	serine/threonine-protein kinase/endoribonuclease ire-1	PROTEIN_CODING
107439069	LOC107439069	cleavage and polyadenylation specificity factor subunit 2	PROTEIN_CODING
107439070	LOC107439070	dihydroxyacetone phosphate acyltransferase	PROTEIN_CODING
107439091	LOC107439091	nucleoside diphosphate kinase homolog 5	PROTEIN_CODING
107439092	LOC107439092	insulin-like growth factor-binding protein-related protein 1	PROTEIN_CODING
107439095	LOC107439095	uncharacterized LOC107439095	PROTEIN_CODING
107439106	LOC107439106	sarcolemmal membrane-associated protein	PROTEIN_CODING
107439108	LOC107439108	spectrin beta chain	PROTEIN_CODING
107439113	LOC107439113	kinesin-like protein KIF23	PROTEIN_CODING
107439122	LOC107439122	protein lin-7 homolog C	PROTEIN_CODING
107439129	LOC107439129	alpha-1,3-mannosyl-glycoprotein 4-beta-N-acetylglucosaminyltransferase C	PROTEIN_CODING
107439143	LOC107439143	protein obstructor-E	PROTEIN_CODING
107439147	LOC107439147	multiple epidermal growth factor-like domains protein 8	PROTEIN_CODING
107439148	LOC107439148	protein phosphatase PP2A 55 kDa regulatory subunit	PROTEIN_CODING
107439161	LOC107439161	uncharacterized LOC107439161	PROTEIN_CODING
107439164	LOC107439164	myelin expression factor 2	PROTEIN_CODING
107439175	LOC107439175	transcription elongation factor B polypeptide 3	PROTEIN_CODING
107439177	LOC107439177	uncharacterized LOC107439177	PROTEIN_CODING
107439180	LOC107439180	uncharacterized LOC107439180	PROTEIN_CODING
107439183	LOC107439183	integrin alpha-9	PROTEIN_CODING
107439184	LOC107439184	uncharacterized LOC107439184	PROTEIN_CODING
107439202	LOC107439202	translation initiation factor eIF-2B subunit gamma	PROTEIN_CODING
107439203	LOC107439203	eIF-2-alpha kinase activator GCN1	PROTEIN_CODING
107439208	LOC107439208	coiled-coil domain-containing protein 25	PROTEIN_CODING
107439219	LOC107439219	putative tricarboxylate transport protein, mitochondrial	PROTEIN_CODING
107439221	LOC107439221	uncharacterized protein C05D11.1	PROTEIN_CODING
107439224	LOC107439224	uncharacterized LOC107439224	PROTEIN_CODING
107439225	LOC107439225	uncharacterized LOC107439225	PROTEIN_CODING
107439229	LOC107439229	wiskott-Aldrich syndrome protein family member 3	PROTEIN_CODING
107439233	LOC107439233	activated CDC42 kinase 1	PROTEIN_CODING
107439238	LOC107439238	transcription initiation factor TFIID subunit 4B	PROTEIN_CODING
107439240	LOC107439240	transcription factor 25	PROTEIN_CODING
107439244	LOC107439244	28S ribosomal protein S33, mitochondrial	PROTEIN_CODING
107439256	LOC107439256	N-acetylglucosaminyl-phosphatidylinositol de-N-acetylase	PROTEIN_CODING
107439259	LOC107439259	uncharacterized LOC107439259	PROTEIN_CODING
107439260	LOC107439260	coiled-coil domain-containing protein 92	PROTEIN_CODING
107439261	LOC107439261	glyoxylate/hydroxypyruvate reductase A	PROTEIN_CODING
107439267	LOC107439267	disks large homolog 1	PROTEIN_CODING
107439279	LOC107439279	1-phosphatidylinositol 4,5-bisphosphate phosphodiesterase eta-2	PROTEIN_CODING
107439281	LOC107439281	tax1-binding protein 1 homolog	PROTEIN_CODING
107439283	LOC107439283	uncharacterized LOC107439283	PROTEIN_CODING
107439290	LOC107439290	protein bicaudal C homolog 1-B	PROTEIN_CODING
107439296	LOC107439296	polyribonucleotide 5'-hydroxyl-kinase Clp1	PROTEIN_CODING
107439300	LOC107439300	high affinity copper uptake protein 1	PROTEIN_CODING
107439338	LOC107439338	histone acetyltransferase KAT8	PROTEIN_CODING
107439340	LOC107439340	cilia- and flagella-associated protein 58	PROTEIN_CODING
107439342	LOC107439342	uncharacterized LOC107439342	PROTEIN_CODING
107439346	LOC107439346	GPI mannosyltransferase 3	PROTEIN_CODING
107439357	LOC107439357	uncharacterized LOC107439357	PROTEIN_CODING
107439359	LOC107439359	uncharacterized LOC107439359	PROTEIN_CODING
107439361	LOC107439361	transmembrane protein 47	PROTEIN_CODING
107439362	LOC107439362	uncharacterized LOC107439362	PROTEIN_CODING
107439366	LOC107439366	putative uncharacterized protein DDB_G0282133	PROTEIN_CODING
107439373	LOC107439373	GTP-binding nuclear protein Ran	PROTEIN_CODING
107439380	LOC107439380	general transcription and DNA repair factor IIH helicase subunit XPB	PROTEIN_CODING
107439383	LOC107439383	acyl-CoA-binding protein homolog	PROTEIN_CODING
107439384	LOC107439384	ecotropic viral integration site 5 ortholog	PROTEIN_CODING
107439390	LOC107439390	F-box/LRR-repeat protein 20	PROTEIN_CODING
107439393	LOC107439393	zinc finger CCCH domain-containing protein 11A	PROTEIN_CODING
107439395	LOC107439395	pikachurin	PROTEIN_CODING
107439396	LOC107439396	galactosylceramide sulfotransferase	PROTEIN_CODING
107439424	LOC107439424	ketosamine-3-kinase	PROTEIN_CODING
107439437	LOC107439437	ATP-dependent Clp protease proteolytic subunit	PROTEIN_CODING
107439460	LOC107439460	laminin subunit beta-1	PROTEIN_CODING
107439462	LOC107439462	rhophilin-2	PROTEIN_CODING
107439467	LOC107439467	ubiquitin-40S ribosomal protein S27a	PROTEIN_CODING
107439468	LOC107439468	uncharacterized LOC107439468	PROTEIN_CODING
107439469	LOC107439469	uncharacterized LOC107439469	PROTEIN_CODING
107439471	LOC107439471	uncharacterized LOC107439471	PROTEIN_CODING
107439476	LOC107439476	speckle-type POZ protein B	PROTEIN_CODING
107439477	LOC107439477	CTP synthase 1	PROTEIN_CODING
107439480	LOC107439480	myeloid leukemia factor 1	PROTEIN_CODING
107439498	LOC107439498	WD repeat-containing protein 44	PROTEIN_CODING
107439500	LOC107439500	probable RNA-dependent RNA polymerase SHL2	PROTEIN_CODING
107439501	LOC107439501	glycosaminoglycan xylosylkinase	PROTEIN_CODING
107439505	LOC107439505	G-protein-signaling modulator 2	PROTEIN_CODING
107439511	LOC107439511	ATP-dependent DNA helicase PIF1	PROTEIN_CODING
107439513	LOC107439513	sorting nexin-21	PROTEIN_CODING
107439516	LOC107439516	solute carrier family 13 member 5	PROTEIN_CODING
107439518	LOC107439518	contactin-associated protein-like 5	PROTEIN_CODING
107439520	LOC107439520	histone deacetylase 2	PROTEIN_CODING
107439533	LOC107439533	GRIP and coiled-coil domain-containing protein 2	PROTEIN_CODING
107439534	LOC107439534	GATOR complex protein NPRL2	PROTEIN_CODING
107439546	LOC107439546	cell division control protein 45 homolog	PROTEIN_CODING
107439560	LOC107439560	homeobox protein Meis2	PROTEIN_CODING	hth1,hth-1
107439562	LOC107439562	alpha-(1,3)-fucosyltransferase 11	PROTEIN_CODING
107439563	LOC107439563	calcium uniporter protein, mitochondrial	PROTEIN_CODING
107439564	LOC107439564	stress-activated protein kinase JNK	PROTEIN_CODING
107439569	LOC107439569	DISP complex protein LRCH3	PROTEIN_CODING
107439580	LOC107439580	chromodomain-helicase-DNA-binding protein 7	PROTEIN_CODING
107439581	LOC107439581	VPS35 endosomal protein-sorting factor-like	PROTEIN_CODING
107439583	LOC107439583	uncharacterized protein KIAA0513	PROTEIN_CODING
107439591	LOC107439591	uncharacterized LOC107439591	PROTEIN_CODING
107439601	LOC107439601	sulfite oxidase	PROTEIN_CODING
107439620	LOC107439620	folate receptor beta	PROTEIN_CODING
107439633	LOC107439633	centrosome-associated protein 350	PROTEIN_CODING
107439634	LOC107439634	uncharacterized LOC107439634	PROTEIN_CODING
107439635	LOC107439635	breast cancer anti-estrogen resistance protein 3 homolog	PROTEIN_CODING
107439639	LOC107439639	protein ROP	PROTEIN_CODING
107439640	LOC107439640	tartrate-resistant acid phosphatase type 5	PROTEIN_CODING
107439643	LOC107439643	uncharacterized LOC107439643	PROTEIN_CODING
107439649	LOC107439649	tyrosine-protein kinase Abl	PROTEIN_CODING
107439651	LOC107439651	4'-phosphopantetheine phosphatase	PROTEIN_CODING
107439652	LOC107439652	uncharacterized LOC107439652	PROTEIN_CODING
107439655	LOC107439655	metacaspase-2	PROTEIN_CODING
107439657	LOC107439657	arrestin domain-containing protein 2	PROTEIN_CODING
107439662	LOC107439662	queuine tRNA-ribosyltransferase catalytic subunit 1	PROTEIN_CODING
107439667	LOC107439667	titin	PROTEIN_CODING
107439669	LOC107439669	histone H3-like centromeric protein cid	PROTEIN_CODING
107439679	LOC107439679	uncharacterized LOC107439679	PROTEIN_CODING	gataB
107439681	LOC107439681	GATA-binding factor 1-A	PROTEIN_CODING
107439682	LOC107439682	transcription factor GATA-4	PROTEIN_CODING
107439696	LOC107439696	transcription initiation factor TFIID subunit 6	PROTEIN_CODING
107439697	LOC107439697	LIM and senescent cell antigen-like-containing domain protein 1	PROTEIN_CODING
107439698	LOC107439698	uncharacterized LOC107439698	PROTEIN_CODING
107439699	LOC107439699	methyltransferase N6AMT1	PROTEIN_CODING
107439700	LOC107439700	long-chain fatty acid transport protein 4	PROTEIN_CODING
107439705	LOC107439705	catenin alpha	PROTEIN_CODING
107439707	LOC107439707	uncharacterized LOC107439707	PROTEIN_CODING
107439709	LOC107439709	fatty acid synthase	PROTEIN_CODING
107439715	LOC107439715	uncharacterized LOC107439715	PROTEIN_CODING
107439724	LOC107439724	probable tRNA (guanine(26)-N(2))-dimethyltransferase	PROTEIN_CODING
107439727	LOC107439727	regulator of G-protein signaling 7	PROTEIN_CODING
107439729	LOC107439729	zinc finger protein 618	PROTEIN_CODING
107439734	LOC107439734	mitotic spindle assembly checkpoint protein MAD2A	PROTEIN_CODING
107439742	LOC107439742	phosphatidylinositol 3-kinase regulatory subunit alpha	PROTEIN_CODING
107439745	LOC107439745	BRISC and BRCA1-A complex member 1	PROTEIN_CODING
107439747	LOC107439747	WD repeat-containing protein 3	PROTEIN_CODING
107439751	LOC107439751	single-minded homolog 2-like	PROTEIN_CODING	At-sim
107439758	LOC107439758	protein lap4	PROTEIN_CODING
107439759	LOC107439759	MAGUK p55 subfamily member 7	PROTEIN_CODING
107439762	LOC107439762	putative hydroxypyruvate isomerase	PROTEIN_CODING
107439763	LOC107439763	divergent protein kinase domain 2A	PROTEIN_CODING
107439767	LOC107439767	uncharacterized LOC107439767	PROTEIN_CODING
107439768	LOC107439768	rhodopsin, GQ-coupled	PROTEIN_CODING	arthropsin
107439779	LOC107439779	histone deacetylase complex subunit SAP130	PROTEIN_CODING
107439780	LOC107439780	uncharacterized LOC107439780	PROTEIN_CODING
107439785	LOC107439785	homeobox protein engrailed	PROTEIN_CODING	gsc,goosecoid
107439788	LOC107439788	exosome complex component RRP46	PROTEIN_CODING
107439791	LOC107439791	nuclear transcription factor Y subunit gamma	PROTEIN_CODING
107439800	LOC107439800	enhancer of polycomb homolog 1	PROTEIN_CODING
107439801	LOC107439801	adiponectin receptor protein	PROTEIN_CODING
107439804	LOC107439804	NAD(P)H-hydrate epimerase	PROTEIN_CODING
107439806	LOC107439806	vesicular glutamate transporter 2.1	PROTEIN_CODING	GA22101
107439809	LOC107439809	chaoptin	PROTEIN_CODING
107439811	LOC107439811	zinc finger protein 608	PROTEIN_CODING
107439816	LOC107439816	tubulin-specific chaperone D	PROTEIN_CODING
107439819	LOC107439819	unextended protein	PROTEIN_CODING
107439823	LOC107439823	NPC intracellular cholesterol transporter 1	PROTEIN_CODING
107439825	LOC107439825	uncharacterized LOC107439825	PROTEIN_CODING
107439827	LOC107439827	coiled-coil domain-containing protein 40	PROTEIN_CODING
107439828	LOC107439828	ubiquitin carboxyl-terminal hydrolase 22	PROTEIN_CODING
107439830	LOC107439830	3-ketodihydrosphingosine reductase	PROTEIN_CODING
107439843	LOC107439843	N-alpha-acetyltransferase 25, NatB auxiliary subunit	PROTEIN_CODING
107439845	LOC107439845	uncharacterized LOC107439845	PROTEIN_CODING
107439847	LOC107439847	Down syndrome cell adhesion molecule-like protein Dscam2	PROTEIN_CODING
107439863	LOC107439863	small integral membrane protein 12	PROTEIN_CODING
107439872	LOC107439872	cytochrome P450 3A24	PROTEIN_CODING
107439873	LOC107439873	lamin Dm0	PROTEIN_CODING
107439875	LOC107439875	damage-control phosphatase ARMT1	PROTEIN_CODING
107439880	LOC107439880	integrator complex subunit 4	PROTEIN_CODING
107439882	LOC107439882	F-box only protein 9	PROTEIN_CODING
107439883	LOC107439883	protein ECT2	PROTEIN_CODING
107439884	LOC107439884	GATOR complex protein WDR24	PROTEIN_CODING
107439886	LOC107439886	barH-like 1 homeobox protein	PROTEIN_CODING
107439895	LOC107439895	cyclin-dependent kinase 4	PROTEIN_CODING
107439898	LOC107439898	methylosome subunit pICln	PROTEIN_CODING
107439899	LOC107439899	intrastrand cross-link recognition protein	PROTEIN_CODING
107439901	LOC107439901	protein pygopus	PROTEIN_CODING
107439903	LOC107439903	uncharacterized LOC107439903	PROTEIN_CODING
107439907	LOC107439907	inositol 1,4,5-trisphosphate receptor	PROTEIN_CODING
107439915	LOC107439915	nephrocystin-4	PROTEIN_CODING
107439916	LOC107439916	uncharacterized LOC107439916	PROTEIN_CODING
107439920	LOC107439920	LIM and calponin homology domains-containing protein 1	PROTEIN_CODING
107439925	LOC107439925	uncharacterized LOC107439925	PROTEIN_CODING
107439938	LOC107439938	double-strand-break repair protein rad21 homolog	PROTEIN_CODING
107439945	LOC107439945	beta-1,4-galactosyltransferase 4	PROTEIN_CODING
107439948	LOC107439948	serine protease filzig	PROTEIN_CODING
107439956	LOC107439956	adenylate cyclase type 10	PROTEIN_CODING
107439962	LOC107439962	E3 ubiquitin-protein ligase MARCHF6	PROTEIN_CODING
107439965	LOC107439965	uncharacterized LOC107439965	PROTEIN_CODING
107439970	LOC107439970	myosin light chain kinase, smooth muscle	PROTEIN_CODING
107439986	LOC107439986	dnaJ homolog subfamily A member 2	PROTEIN_CODING
107439988	LOC107439988	protein SYS1 homolog	PROTEIN_CODING
107439993	LOC107439993	Na(+)/H(+) exchanger beta	PROTEIN_CODING
107440015	LOC107440015	short-chain dehydrogenase/reductase family 9C member 7	PROTEIN_CODING
107440022	LOC107440022	solute carrier family 12 member 2	PROTEIN_CODING
107440023	LOC107440023	ATP-dependent RNA helicase DDX19A	PROTEIN_CODING
107440047	LOC107440047	double-stranded RNA-binding protein Staufen homolog 2	PROTEIN_CODING
107440054	LOC107440054	uncharacterized LOC107440054	PROTEIN_CODING
107440055	LOC107440055	nephrocystin-1	PROTEIN_CODING
107440070	LOC107440070	arfaptin-2	PROTEIN_CODING	arfaptin-1
107440071	LOC107440071	chondroadherin	PROTEIN_CODING
107440072	LOC107440072	two pore calcium channel protein 1	PROTEIN_CODING
107440074	LOC107440074	uncharacterized LOC107440074	PROTEIN_CODING
107440081	LOC107440081	40S ribosomal protein S4	PROTEIN_CODING
107440082	LOC107440082	tropomodulin	PROTEIN_CODING
107440091	LOC107440091	glutathione S-transferase 1	PROTEIN_CODING
107440094	LOC107440094	glutathione S-transferase Mu 1	PROTEIN_CODING
107440103	LOC107440103	probable ATP-dependent RNA helicase DDX5	PROTEIN_CODING
107440104	LOC107440104	Golgi to ER traffic protein 4 homolog	PROTEIN_CODING
107440113	LOC107440113	outer dense fiber protein 3	PROTEIN_CODING
107440116	LOC107440116	gastrula zinc finger protein XlCGF71.1	PROTEIN_CODING
107440127	LOC107440127	glycogenin-1	PROTEIN_CODING
107440128	LOC107440128	elongation factor 1-beta	PROTEIN_CODING
107440130	LOC107440130	sodium/potassium-transporting ATPase subunit beta	PROTEIN_CODING
107440133	LOC107440133	twist-related protein 2-like	PROTEIN_CODING	twi,Twist
107440147	LOC107440147	protein singed	PROTEIN_CODING	fascin
107440150	LOC107440150	60S ribosomal protein L18	PROTEIN_CODING
107440152	LOC107440152	uncharacterized LOC107440152	PROTEIN_CODING
107440171	LOC107440171	uncharacterized LOC107440171	PROTEIN_CODING
107440174	LOC107440174	glutathione S-transferase 2	PROTEIN_CODING
107440179	LOC107440179	NACHT and WD repeat domain-containing protein 2	PROTEIN_CODING
107440184	LOC107440184	cyclic AMP-responsive element-binding protein 5	PROTEIN_CODING
107440185	LOC107440185	LHFPL tetraspan subfamily member 2a protein	PROTEIN_CODING
107440204	LOC107440204	putative neutral sphingomyelinase	PROTEIN_CODING
107440210	LOC107440210	very-long-chain 3-oxoacyl-CoA reductase	PROTEIN_CODING
107440221	LOC107440221	low-density lipoprotein receptor-related protein 1	PROTEIN_CODING
107440223	LOC107440223	uncharacterized LOC107440223	PROTEIN_CODING
107440233	LOC107440233	uncharacterized LOC107440233	PROTEIN_CODING
107440235	LOC107440235	dual specificity mitogen-activated protein kinase kinase 4	PROTEIN_CODING
107440240	LOC107440240	protein patched-like	PROTEIN_CODING	ptc,patched
107440252	LOC107440252	DNA repair protein RAD51 homolog 3	PROTEIN_CODING
107440253	LOC107440253	negative elongation factor B	PROTEIN_CODING
107440267	LOC107440267	40S ribosomal protein S12, mitochondrial	PROTEIN_CODING
107440272	LOC107440272	protein RRNAD1	PROTEIN_CODING
107440285	LOC107440285	INO80 complex subunit E	PROTEIN_CODING
107440288	LOC107440288	RNA N6-adenosine-methyltransferase mettl16	PROTEIN_CODING
107440307	LOC107440307	serine/threonine-protein kinase WNK1	PROTEIN_CODING
107440313	LOC107440313	WW domain-containing oxidoreductase	PROTEIN_CODING
107440314	LOC107440314	CD109 antigen	PROTEIN_CODING
107440318	LOC107440318	cyclin-D1-binding protein 1 homolog	PROTEIN_CODING
107440321	LOC107440321	long-chain-fatty-acid--CoA ligase 5	PROTEIN_CODING
107440325	LOC107440325	trypsin-1	PROTEIN_CODING
107440335	LOC107440335	eukaryotic translation initiation factor 4 gamma 3	PROTEIN_CODING
107440337	LOC107440337	baculoviral IAP repeat-containing protein 5	PROTEIN_CODING
107440339	LOC107440339	eukaryotic translation initiation factor 4 gamma 3	PROTEIN_CODING
107440340	LOC107440340	uncharacterized LOC107440340	PROTEIN_CODING
107440357	LOC107440357	tyrosine-protein phosphatase non-receptor type 21	PROTEIN_CODING
107440358	LOC107440358	UBX domain-containing protein 4	PROTEIN_CODING
107440359	LOC107440359	dnaJ homolog subfamily C member 9	PROTEIN_CODING
107440360	LOC107440360	transmembrane channel-like protein 7	PROTEIN_CODING
107440379	LOC107440379	uncharacterized LOC107440379	PROTEIN_CODING
107440382	LOC107440382	protein spire homolog 1	PROTEIN_CODING
107440385	LOC107440385	protein GDAP2 homolog	PROTEIN_CODING
107440397	LOC107440397	irregular chiasm C-roughest protein	PROTEIN_CODING
107440404	LOC107440404	uncharacterized LOC107440404	PROTEIN_CODING
107440418	LOC107440418	receptor-type tyrosine-protein phosphatase kappa	PROTEIN_CODING
107440424	LOC107440424	CCR4-NOT transcription complex subunit 6-like	PROTEIN_CODING
107440425	LOC107440425	transmembrane 9 superfamily member 3	PROTEIN_CODING
107440426	LOC107440426	alpha-2-macroglobulin receptor-associated protein	PROTEIN_CODING
107440427	LOC107440427	NFU1 iron-sulfur cluster scaffold homolog, mitochondrial	PROTEIN_CODING
107440428	LOC107440428	structural maintenance of chromosomes protein 6	PROTEIN_CODING
107440429	LOC107440429	eukaryotic translation initiation factor 4E-binding protein 1	PROTEIN_CODING
107440432	LOC107440432	RILP-like protein 1	PROTEIN_CODING
107440440	LOC107440440	obscurin	PROTEIN_CODING
107440441	LOC107440441	39S ribosomal protein L35, mitochondrial	PROTEIN_CODING
107440446	LOC107440446	sodium-dependent glucose transporter 1-like	PROTEIN_CODING
107440449	LOC107440449	glomulin	PROTEIN_CODING
107440452	LOC107440452	probable ATP-dependent RNA helicase DDX43	PROTEIN_CODING
107440453	LOC107440453	histone acetyltransferase KAT5	PROTEIN_CODING
107440460	LOC107440460	cyclin-dependent kinase 16	PROTEIN_CODING
107440467	LOC107440467	lateral signaling target protein 2 homolog	PROTEIN_CODING
107440469	LOC107440469	cytosol aminopeptidase	PROTEIN_CODING
107440477	LOC107440477	inhibitor of nuclear factor kappa-B kinase subunit alpha	PROTEIN_CODING
107440478	LOC107440478	solute carrier family 13 member 5	PROTEIN_CODING
107440482	LOC107440482	heparan-sulfate 6-O-sulfotransferase 3-B	PROTEIN_CODING
107440483	LOC107440483	serine/arginine-rich splicing factor 4	PROTEIN_CODING
107440489	LOC107440489	RWD domain-containing protein 4	PROTEIN_CODING
107440490	LOC107440490	sulfotransferase family cytosolic 1B member 1	PROTEIN_CODING
107440506	LOC107440506	thioredoxin-related transmembrane protein 1	PROTEIN_CODING
107440508	LOC107440508	ER membrane protein complex subunit 8	PROTEIN_CODING
107440513	LOC107440513	uncharacterized LOC107440513	PROTEIN_CODING
107440514	LOC107440514	hemocyanin A chain	PROTEIN_CODING
107440515	LOC107440515	autophagy-related protein 16-1	PROTEIN_CODING
107440516	LOC107440516	probable 39S ribosomal protein L23, mitochondrial	PROTEIN_CODING
107440535	LOC107440535	uncharacterized LOC107440535	PROTEIN_CODING
107440536	LOC107440536	mediator of RNA polymerase II transcription subunit 16	PROTEIN_CODING
107440540	LOC107440540	single-strand selective monofunctional uracil DNA glycosylase	PROTEIN_CODING
107440555	LOC107440555	anaphase-promoting complex subunit 10	PROTEIN_CODING
107440558	LOC107440558	uncharacterized LOC107440558	PROTEIN_CODING
107440559	LOC107440559	INO80 complex subunit D	PROTEIN_CODING
107440561	LOC107440561	acidic leucine-rich nuclear phosphoprotein 32 family member B	PROTEIN_CODING
107440562	LOC107440562	double-stranded RNA-specific editase 1	PROTEIN_CODING
107440564	LOC107440564	uncharacterized LOC107440564	PROTEIN_CODING
107440566	LOC107440566	cAMP-specific 3',5'-cyclic phosphodiesterase 7B	PROTEIN_CODING
107440570	LOC107440570	uncharacterized LOC107440570	PROTEIN_CODING
107440573	LOC107440573	pre-mRNA-splicing factor SPF27	PROTEIN_CODING
107440582	LOC107440582	methyltransferase-like protein 7A	PROTEIN_CODING
107440583	LOC107440583	uncharacterized LOC107440583	PROTEIN_CODING
107440590	LOC107440590	coiled-coil domain-containing protein 43	PROTEIN_CODING
107440599	LOC107440599	arginine/serine-rich coiled-coil protein 2	PROTEIN_CODING
107440615	LOC107440615	uncharacterized LOC107440615	PROTEIN_CODING
107440618	LOC107440618	protein neuralized	PROTEIN_CODING
107440625	LOC107440625	LIM domain transcription factor LMO4	PROTEIN_CODING
107440636	LOC107440636	nitric oxide synthase	PROTEIN_CODING
107440639	LOC107440639	double-strand-break repair protein rad21 homolog A	PROTEIN_CODING
107440642	LOC107440642	plexin-A2	PROTEIN_CODING
107440644	LOC107440644	D-2-hydroxyglutarate dehydrogenase, mitochondrial	PROTEIN_CODING
107440646	LOC107440646	retinol dehydrogenase 12	PROTEIN_CODING
107440650	LOC107440650	uncharacterized LOC107440650	PROTEIN_CODING
107440653	LOC107440653	E3 ubiquitin-protein ligase MYCBP2	PROTEIN_CODING
107440655	LOC107440655	protein ARV1	PROTEIN_CODING
107440667	LOC107440667	ubiquitin carboxyl-terminal hydrolase CYLD	PROTEIN_CODING
107440676	LOC107440676	uncharacterized LOC107440676	PROTEIN_CODING
107440685	LOC107440685	craniofacial development protein 1	PROTEIN_CODING
107440689	LOC107440689	sialin	PROTEIN_CODING
107440693	LOC107440693	kynurenine 3-monooxygenase-like	PROTEIN_CODING
107440695	LOC107440695	FHF complex subunit HOOK interacting protein 1B	PROTEIN_CODING
107440704	LOC107440704	focal adhesion kinase 1	PROTEIN_CODING
107440706	LOC107440706	palmitoyltransferase ZDHHC8B	PROTEIN_CODING
107440707	LOC107440707	homeobox protein Mix.2-like	PROTEIN_CODING	hox3,hox3-B
107440711	LOC107440711	homeobox protein Hox-A1	PROTEIN_CODING	lab,lab-B,labial,labial-B
107440718	LOC107440718	uncharacterized LOC107440718	PROTEIN_CODING
107440719	LOC107440719	disks large 1 tumor suppressor protein	PROTEIN_CODING
107440725	LOC107440725	T-complex protein 1 subunit zeta	PROTEIN_CODING
107440726	LOC107440726	Meckel syndrome type 1 protein	PROTEIN_CODING
107440728	LOC107440728	phosphoserine phosphatase	PROTEIN_CODING
107440732	LOC107440732	slowpoke-binding protein	PROTEIN_CODING
107440734	LOC107440734	TBC1 domain family member 25	PROTEIN_CODING
107440736	LOC107440736	uncharacterized LOC107440736	PROTEIN_CODING
107440740	LOC107440740	SAGA-associated factor 29	PROTEIN_CODING
107440758	LOC107440758	annexin A4	PROTEIN_CODING
107440771	LOC107440771	cytochrome P450 3A8	PROTEIN_CODING
107440774	LOC107440774	cytochrome c oxidase subunit 6A1, mitochondrial	PROTEIN_CODING
107440775	LOC107440775	GAS2-like protein pickled eggs	PROTEIN_CODING
107440780	LOC107440780	neuronal PAS domain-containing protein 2	PROTEIN_CODING
107440784	LOC107440784	uncharacterized LOC107440784	PROTEIN_CODING
107440794	LOC107440794	feline leukemia virus subgroup C receptor-related protein 2	PROTEIN_CODING
107440804	LOC107440804	N-alpha-acetyltransferase 35, NatC auxiliary subunit	PROTEIN_CODING
107440808	LOC107440808	guanine nucleotide exchange factor DBS	PROTEIN_CODING
107440818	LOC107440818	uncharacterized LOC107440818	PROTEIN_CODING
107440829	LOC107440829	uncharacterized protein CG43867	PROTEIN_CODING
107440831	LOC107440831	peroxidasin	PROTEIN_CODING
107440834	LOC107440834	protein EFR3 homolog B	PROTEIN_CODING
107440837	LOC107440837	glutamate synthase [NADH]	PROTEIN_CODING
107440839	LOC107440839	pachytene checkpoint protein 2 homolog	PROTEIN_CODING
107440840	LOC107440840	low-density lipoprotein receptor-related protein 3	PROTEIN_CODING
107440841	LOC107440841	protein C19orf12 homolog	PROTEIN_CODING
107440849	LOC107440849	uncharacterized LOC107440849	PROTEIN_CODING
107440851	LOC107440851	SWI/SNF-related matrix-associated actin-dependent regulator of chromatin subfamily A-like protein 1	PROTEIN_CODING
107440855	LOC107440855	apoptosis inhibitor 5	PROTEIN_CODING
107440863	LOC107440863	methionyl-tRNA formyltransferase, mitochondrial	PROTEIN_CODING
107440866	LOC107440866	E3 ubiquitin-protein ligase arih1	PROTEIN_CODING
107440869	LOC107440869	uncharacterized LOC107440869	PROTEIN_CODING
107440878	LOC107440878	isocitrate dehydrogenase [NAD] subunit gamma, mitochondrial	PROTEIN_CODING
107440879	LOC107440879	protein phosphatase 1H	PROTEIN_CODING
107440882	LOC107440882	protein Aster-B	PROTEIN_CODING
107440883	LOC107440883	heterogeneous nuclear ribonucleoprotein 27C	PROTEIN_CODING
107440884	LOC107440884	phosphate carrier protein, mitochondrial	PROTEIN_CODING
107440887	LOC107440887	metaxin-2	PROTEIN_CODING
107440891	LOC107440891	histone deacetylase complex subunit SAP30L	PROTEIN_CODING
107440894	LOC107440894	latrophilin Cirl	PROTEIN_CODING
107440902	LOC107440902	uncharacterized LOC107440902	PROTEIN_CODING
107440903	LOC107440903	low-density lipoprotein receptor-related protein 1B	PROTEIN_CODING
107440906	LOC107440906	LON peptidase N-terminal domain and RING finger protein 3	PROTEIN_CODING
107440910	LOC107440910	serine/threonine-protein phosphatase 2A 56 kDa regulatory subunit	PROTEIN_CODING
107440912	LOC107440912	mannose-1-phosphate guanyltransferase alpha-B	PROTEIN_CODING
107440916	LOC107440916	fibroblast growth factor receptor-like 1	PROTEIN_CODING
107440928	LOC107440928	Y+L amino acid transporter 2	PROTEIN_CODING
107440936	LOC107440936	alpha-taxilin	PROTEIN_CODING
107440939	LOC107440939	reversion-inducing cysteine-rich protein with Kazal motifs	PROTEIN_CODING
107440943	LOC107440943	gem-associated protein 2	PROTEIN_CODING
107440950	LOC107440950	SET domain-containing protein 4	PROTEIN_CODING
107440958	LOC107440958	arf-GAP domain and FG repeat-containing protein 1	PROTEIN_CODING
107440962	LOC107440962	visual system homeobox 2	PROTEIN_CODING
107440965	LOC107440965	ATP-binding cassette sub-family G member 4	PROTEIN_CODING
107440967	LOC107440967	armadillo-like helical domain-containing protein 3	PROTEIN_CODING
107440969	LOC107440969	centromere protein V	PROTEIN_CODING
107440973	LOC107440973	origin recognition complex subunit 1	PROTEIN_CODING
107440974	LOC107440974	uncharacterized LOC107440974	PROTEIN_CODING
107440978	LOC107440978	YY1-associated factor 2	PROTEIN_CODING
107440980	LOC107440980	T-cell immunomodulatory protein	PROTEIN_CODING
107440981	LOC107440981	calcium-dependent secretion activator	PROTEIN_CODING
107440994	LOC107440994	solute carrier family 43 member 3	PROTEIN_CODING
107440995	LOC107440995	ubiquitin carboxyl-terminal hydrolase MINDY-1	PROTEIN_CODING
107441004	LOC107441004	nuclear pore complex protein Nup160	PROTEIN_CODING
107441007	LOC107441007	nascent polypeptide-associated complex subunit alpha	PROTEIN_CODING
107441013	LOC107441013	uncharacterized LOC107441013	PROTEIN_CODING
107441016	LOC107441016	mRNA export factor	PROTEIN_CODING
107441018	LOC107441018	sodium- and chloride-dependent glycine transporter 2	PROTEIN_CODING
107441019	LOC107441019	MBT domain-containing protein 1	PROTEIN_CODING
107441023	LOC107441023	actin-related protein 8	PROTEIN_CODING
107441029	LOC107441029	phosphatidylinositol 3-kinase regulatory subunit alpha	PROTEIN_CODING
107441033	LOC107441033	N-acetylneuraminate lyase	PROTEIN_CODING
107441035	LOC107441035	connectin	PROTEIN_CODING
107441064	LOC107441064	fatty-acid amide hydrolase 2-A	PROTEIN_CODING
107441067	LOC107441067	fatty-acid amide hydrolase 2	PROTEIN_CODING
107441084	LOC107441084	low-density lipoprotein receptor-related protein 2	PROTEIN_CODING
107441107	LOC107441107	stress response protein NST1	PROTEIN_CODING
107441108	LOC107441108	transcription initiation factor IIA subunit 1	PROTEIN_CODING
107441110	LOC107441110	eukaryotic translation initiation factor 3 subunit C	PROTEIN_CODING
107441111	LOC107441111	lysine-specific demethylase 5A	PROTEIN_CODING
107441129	LOC107441129	achaete-scute homolog 1a	PROTEIN_CODING
107441130	LOC107441130	coatomer subunit beta	PROTEIN_CODING
107441150	LOC107441150	T-cell leukemia homeobox protein 1	PROTEIN_CODING	tlx
107441151	LOC107441151	lipopolysaccharide-induced tumor necrosis factor-alpha factor homolog	PROTEIN_CODING
107441163	LOC107441163	excitatory amino acid transporter 3-like	PROTEIN_CODING
107441176	LOC107441176	DDRGK domain-containing protein 1	PROTEIN_CODING
107441179	LOC107441179	protein grainyhead	PROTEIN_CODING
107441181	LOC107441181	39S ribosomal protein L22, mitochondrial	PROTEIN_CODING
107441186	LOC107441186	uncharacterized LOC107441186	PROTEIN_CODING
107441187	LOC107441187	calpain-D	PROTEIN_CODING
107441188	LOC107441188	collagen alpha-3(IV) chain	PROTEIN_CODING
107441193	LOC107441193	ubiquitin-associated domain-containing protein 1	PROTEIN_CODING
107441195	LOC107441195	rab GTPase-activating protein 1	PROTEIN_CODING
107441198	LOC107441198	dystrobrevin beta	PROTEIN_CODING
107441347	LOC107441347	elongation factor 1-alpha	PROTEIN_CODING	ef1alpha
107441893	LOC107441893	paired box protein Pax-6	PROTEIN_CODING	pax6.2
107442580	LOC107442580	DNA-directed RNA polymerase II subunit RPB1	PROTEIN_CODING	RPB1
107442925	LOC107442925	bone morphogenetic protein 4-like	PROTEIN_CODING	At.dpp
107443661	LOC107443661	toll-like receptor 6	PROTEIN_CODING	LotoB2
107444171	LOC107444171	protein Wnt-4-like	PROTEIN_CODING	Wnt4
107444341	LOC107444341	zinc finger and BTB domain-containing protein 24	PROTEIN_CODING	Kr-2,krueppel-2
107445228	LOC107445228	protein gooseberry	PROTEIN_CODING	pby,pax3/7B,pairberry
107446521	LOC107446521	protein Wnt-11b-2	PROTEIN_CODING	Wnt11_2
107447341	LOC107447341	toll-like receptor Tollo	PROTEIN_CODING	LotoC
107447507	LOC107447507	homeobox protein Hox-A5	PROTEIN_CODING	scr,scr-B
107447755	LOC107447755	uncharacterized LOC107447755	PROTEIN_CODING	arr
107447988	LOC107447988	homeobox protein engrailed-like ceh-16	PROTEIN_CODING	Noto1
107448306	LOC107448306	homeobox protein prospero	PROTEIN_CODING	At-pros,Prospero
107448493	LOC107448493	fibroin heavy chain-like	PROTEIN_CODING	MiSp
107448644	LOC107448644	transcription factor Sp4	PROTEIN_CODING	Sp1-4
107448645	LOC107448645	transcription factor Sp9	PROTEIN_CODING	Sp6/9
107448862	LOC107448862	uncharacterized LOC107448862	PROTEIN_CODING
107448880	LOC107448880	endothelial transcription factor GATA-2-like	PROTEIN_CODING	gataC,GATA-C
107449043	LOC107449043	toll-like receptor Tollo	PROTEIN_CODING	LotoA
107449226	LOC107449226	homeobox protein extradenticle	PROTEIN_CODING	exd-1
107449252	LOC107449252	protein Wnt-11	PROTEIN_CODING	Wnt11_1
107449547	LOC107449547	visual pigment-like receptor peropsin	PROTEIN_CODING	peropsin
107449618	LOC107449618	DNA-directed RNA polymerase II subunit RPB2	PROTEIN_CODING	RPB2
107450100	LOC107450100	homeobox protein DLX-6-like	PROTEIN_CODING	dll
107450263	LOC107450263	hypoxia-inducible factor 1-alpha	PROTEIN_CODING
107450472	LOC107450472	homeobox protein koza	PROTEIN_CODING	Noto2
107450518	LOC107450518	neurogenic locus Notch protein	PROTEIN_CODING	Notch,At-Notch
107450665	LOC107450665	homeobox protein Hox-B4-like	PROTEIN_CODING	dfd,deformed
107450666	LOC107450666	homeobox protein abdominal-A homolog	PROTEIN_CODING	abdA
107450669	LOC107450669	homeotic protein antennapedia-like	PROTEIN_CODING	antp,antp2
107450671	LOC107450671	homeotic protein ultrabithorax-like	PROTEIN_CODING	ubx
107450741	LOC107450741	homeobox protein SIX6-like	PROTEIN_CODING	Six3-1,At-six3-1
107451427	LOC107451427	glycerophosphocholine phosphodiesterase GPCPD1	PROTEIN_CODING	gdpd
107451809	LOC107451809	sonic hedgehog protein-like	PROTEIN_CODING	hh,hedgehog
107452205	LOC107452205	fork head domain-containing protein FD5-like	PROTEIN_CODING	foxQ2
107452541	LOC107452541	dachshund homolog 1-like	PROTEIN_CODING	dac2
107452693	LOC107452693	eyes absent homolog 1	PROTEIN_CODING
107453040	LOC107453040	probable ATP-dependent RNA helicase vasa-like	PROTEIN_CODING	Vasa
107453438	LOC107453438	dachshund homolog 1-like	PROTEIN_CODING	dac,dac1,dachshund
107453612	LOC107453612	protein Wnt-8b-like	PROTEIN_CODING	Wnt8
107454132	LOC107454132	toll-like receptor Tollo	PROTEIN_CODING	LotoB
107454167	LOC107454167	dorsal-ventral patterning protein Sog-like	PROTEIN_CODING	At-sog
107454545	LOC107454545	neural-cadherin	PROTEIN_CODING	Pt1cad
107455062	LOC107455062	homeobox protein SIX3-like	PROTEIN_CODING	six4
107455071	LOC107455071	homeobox protein six1b	PROTEIN_CODING	six1/2-B
107455300	LOC107455300	silk gland factor 1-like	PROTEIN_CODING	At.fkh
107455686	LOC107455686	homeobox protein Hox-A1-like	PROTEIN_CODING	lab,labial
107455742	LOC107455742	protein hunchback-like	PROTEIN_CODING	hb,hunchback
107456312	LOC107456312	smoothened homolog	PROTEIN_CODING	At-smo
107456370	LOC107456370	retinoic acid receptor RXR-gamma-A	PROTEIN_CODING
107456525	LOC107456525	delta-like protein 1	PROTEIN_CODING	Delta,At-Delta
107457189	LOC107457189	homeobox protein OTX2-A-like	PROTEIN_CODING	At.otd
107457376	LOC107457376	piwi-like protein 1	PROTEIN_CODING	Piwi
107457468	LOC107457468	buccalin	PROTEIN_CODING
107457482	LOC107457482	toll-like receptor 6	PROTEIN_CODING	LotoA2
107457564	LOC107457564	homeobox protein OTX2	PROTEIN_CODING
107441203	LOC107441203	potassium voltage-gated channel subfamily B member 2	PROTEIN_CODING
107441205	LOC107441205	putative Polycomb group protein ASXL3	PROTEIN_CODING
107441229	LOC107441229	zinc finger CCCH-type with G patch domain-containing protein	PROTEIN_CODING
107441250	LOC107441250	collagen alpha-2(IV) chain	PROTEIN_CODING
107441252	LOC107441252	uncharacterized LOC107441252	PROTEIN_CODING
107441254	LOC107441254	uncharacterized protein CG1161	PROTEIN_CODING
107441255	LOC107441255	src substrate cortactin	PROTEIN_CODING
107441256	LOC107441256	transmembrane protein 68	PROTEIN_CODING
107441259	LOC107441259	BET1 homolog	PROTEIN_CODING
107441261	LOC107441261	uncharacterized LOC107441261	PROTEIN_CODING
107441276	LOC107441276	elongation of very long chain fatty acids protein AAEL008004	PROTEIN_CODING
107441292	LOC107441292	protein artichoke	PROTEIN_CODING
107441296	LOC107441296	abnormal spindle-like microcephaly-associated protein homolog	PROTEIN_CODING
107441297	LOC107441297	ubiquitin conjugation factor E4 A	PROTEIN_CODING
107441299	LOC107441299	zinc metalloproteinase-disintegrin-like MTP8	PROTEIN_CODING
107441316	LOC107441316	dual specificity mitogen-activated protein kinase kinase 1	PROTEIN_CODING
107441330	LOC107441330	cyclic nucleotide-gated cation channel alpha-3	PROTEIN_CODING
107441333	LOC107441333	mitogen-activated protein kinase 15	PROTEIN_CODING
107441335	LOC107441335	Down syndrome cell adhesion molecule-like protein Dscam2	PROTEIN_CODING
107441348	LOC107441348	signal transducing adapter molecule 2	PROTEIN_CODING
107441349	LOC107441349	26S proteasome non-ATPase regulatory subunit 14	PROTEIN_CODING
107441350	LOC107441350	uncharacterized LOC107441350	PROTEIN_CODING
107441357	LOC107441357	cubilin	PROTEIN_CODING
107441361	LOC107441361	serine/threonine-protein kinase NLK	PROTEIN_CODING
107441368	LOC107441368	ferrochelatase, mitochondrial	PROTEIN_CODING
107441369	LOC107441369	uncharacterized LOC107441369	PROTEIN_CODING
107441372	LOC107441372	cell cycle checkpoint control protein RAD9A	PROTEIN_CODING
107441374	LOC107441374	60S ribosomal protein L8	PROTEIN_CODING
107441379	LOC107441379	glycogen synthase kinase-3 beta	PROTEIN_CODING
107441387	LOC107441387	E3 ubiquitin-protein ligase TTC3	PROTEIN_CODING
107441393	LOC107441393	AMME syndrome candidate gene 1 protein homolog	PROTEIN_CODING
107441394	LOC107441394	solute carrier organic anion transporter family member 74D	PROTEIN_CODING
107441407	LOC107441407	receptor expression-enhancing protein 5	PROTEIN_CODING
107441420	LOC107441420	telomere length regulation protein TEL2 homolog	PROTEIN_CODING
107441433	LOC107441433	gem-associated protein 5	PROTEIN_CODING
107441434	LOC107441434	probable phosphorylase b kinase regulatory subunit alpha	PROTEIN_CODING
107441436	LOC107441436	transient receptor potential cation channel subfamily A member 1 homolog	PROTEIN_CODING
107441442	LOC107441442	vesicle-associated membrane protein-associated protein A	PROTEIN_CODING
107441445	LOC107441445	programmed cell death protein 6	PROTEIN_CODING
107441456	LOC107441456	basic salivary proline-rich protein 2	PROTEIN_CODING
107441458	LOC107441458	B-cell receptor-associated protein 31	PROTEIN_CODING
107441476	LOC107441476	transcriptional repressor CTCF	PROTEIN_CODING
107441478	LOC107441478	kinesin-like protein KIF13A	PROTEIN_CODING
107441481	LOC107441481	transmembrane protein 62	PROTEIN_CODING
107441492	LOC107441492	POU domain, class 3, transcription factor 4	PROTEIN_CODING
107441500	LOC107441500	probable small nuclear ribonucleoprotein F	PROTEIN_CODING
107441512	LOC107441512	U-scoloptoxin(05)-Sm1a	PROTEIN_CODING
107441523	LOC107441523	E3 ubiquitin-protein ligase rnf8	PROTEIN_CODING
107441537	LOC107441537	peroxynitrite isomerase THAP4	PROTEIN_CODING
107441538	LOC107441538	uncharacterized LOC107441538	PROTEIN_CODING
107441541	LOC107441541	cyclin-dependent kinase 10	PROTEIN_CODING
107441545	LOC107441545	agrin	PROTEIN_CODING
107441550	LOC107441550	all trans-polyprenyl-diphosphate synthase PDSS2	PROTEIN_CODING
107441552	LOC107441552	twinkle protein, mitochondrial	PROTEIN_CODING
107441553	LOC107441553	uncharacterized LOC107441553	PROTEIN_CODING
107441556	LOC107441556	uncharacterized LOC107441556	PROTEIN_CODING
107441560	LOC107441560	negative elongation factor A	PROTEIN_CODING
107441566	LOC107441566	60S ribosomal protein L7	PROTEIN_CODING
107441576	LOC107441576	transcription termination factor 3, mitochondrial	PROTEIN_CODING
107441579	LOC107441579	telomerase RNA component interacting RNase	PROTEIN_CODING
107441580	LOC107441580	uncharacterized LOC107441580	PROTEIN_CODING
107441581	LOC107441581	glutaredoxin-related protein 5, mitochondrial	PROTEIN_CODING
107441582	LOC107441582	nuclear receptor coactivator 7	PROTEIN_CODING
107441583	LOC107441583	sterol regulatory element-binding protein 1	PROTEIN_CODING
107441591	LOC107441591	follistatin-related protein 5	PROTEIN_CODING
107441594	LOC107441594	uncharacterized LOC107441594	PROTEIN_CODING
107441613	LOC107441613	TD and POZ domain-containing protein 3	PROTEIN_CODING
107441620	LOC107441620	DENN domain-containing protein 5A	PROTEIN_CODING
107441623	LOC107441623	chaoptin	PROTEIN_CODING
107441624	LOC107441624	chromatin-remodeling ATPase INO80	PROTEIN_CODING
107441627	LOC107441627	CCR4-NOT transcription complex subunit 2	PROTEIN_CODING
107441628	LOC107441628	vacuolar fusion protein CCZ1 homolog	PROTEIN_CODING
107441629	LOC107441629	histone deacetylase 3	PROTEIN_CODING
107441633	LOC107441633	glutamate receptor ionotropic, NMDA 3A	PROTEIN_CODING
107441636	LOC107441636	histone acetyltransferase p300	PROTEIN_CODING
107441640	LOC107441640	thioredoxin, mitochondrial	PROTEIN_CODING
107441644	LOC107441644	glutamic acid-rich protein	PROTEIN_CODING
107441645	LOC107441645	NHL repeat-containing protein 2	PROTEIN_CODING
107441660	LOC107441660	unconventional myosin-Ie	PROTEIN_CODING
107441673	LOC107441673	uncharacterized LOC107441673	PROTEIN_CODING
107441686	LOC107441686	serine/threonine-protein kinase MARK2	PROTEIN_CODING
107441690	LOC107441690	integral membrane protein GPR155	PROTEIN_CODING
107441693	LOC107441693	uncharacterized LOC107441693	PROTEIN_CODING
107441694	LOC107441694	GON-4-like protein	PROTEIN_CODING
107441696	LOC107441696	echinoderm microtubule-associated protein-like 2	PROTEIN_CODING
107441697	LOC107441697	uncharacterized LOC107441697	PROTEIN_CODING
107441698	LOC107441698	uncharacterized LOC107441698	PROTEIN_CODING
107441699	LOC107441699	uncharacterized LOC107441699	PROTEIN_CODING
107441701	LOC107441701	synaptobrevin homolog YKT6	PROTEIN_CODING
107441722	LOC107441722	S-phase kinase-associated protein 1	PROTEIN_CODING
107441724	LOC107441724	bromodomain-containing protein 3	PROTEIN_CODING
107441725	LOC107441725	kelch-like protein 18	PROTEIN_CODING
107441727	LOC107441727	sodium- and chloride-dependent GABA transporter 2	PROTEIN_CODING
107441728	LOC107441728	ATP-binding cassette sub-family B member 10, mitochondrial	PROTEIN_CODING
107441750	LOC107441750	ATP-dependent RNA helicase SUV3 homolog, mitochondrial	PROTEIN_CODING
107441751	LOC107441751	casein kinase I	PROTEIN_CODING
107441752	LOC107441752	elongation factor 1-gamma	PROTEIN_CODING
107441755	LOC107441755	cholesterol 7-desaturase nvd	PROTEIN_CODING
107441760	LOC107441760	zinc finger protein 569	PROTEIN_CODING
107441762	LOC107441762	DCN1-like protein 5	PROTEIN_CODING
107441775	LOC107441775	dynamin	PROTEIN_CODING
107441777	LOC107441777	surfeit locus protein 6 homolog	PROTEIN_CODING
107441780	LOC107441780	tyrosine--tRNA ligase, mitochondrial	PROTEIN_CODING
107441793	LOC107441793	galectin-4	PROTEIN_CODING	galectin
107441816	LOC107441816	carnitine O-palmitoyltransferase 2, mitochondrial	PROTEIN_CODING
107441823	LOC107441823	small integral membrane protein 29	PROTEIN_CODING
107441828	LOC107441828	uncharacterized LOC107441828	PROTEIN_CODING
107441842	LOC107441842	transcriptional regulator ERG homolog	PROTEIN_CODING
107441860	LOC107441860	renalase	PROTEIN_CODING
107441862	LOC107441862	glutaredoxin-2, mitochondrial	PROTEIN_CODING
107441868	LOC107441868	uncharacterized LOC107441868	PROTEIN_CODING
107441877	LOC107441877	poly [ADP-ribose] polymerase tankyrase-1	PROTEIN_CODING
107441879	LOC107441879	talin-2	PROTEIN_CODING
107441902	LOC107441902	structural maintenance of chromosomes protein 4	PROTEIN_CODING
107441905	LOC107441905	uncharacterized LOC107441905	PROTEIN_CODING
107441910	LOC107441910	SUN domain-containing protein 1	PROTEIN_CODING
107441912	LOC107441912	calreticulin	PROTEIN_CODING
107441948	LOC107441948	zinc finger protein 239	PROTEIN_CODING
107441952	LOC107441952	SAM and SH3 domain-containing protein 1	PROTEIN_CODING
107441966	LOC107441966	nudC domain-containing protein 1	PROTEIN_CODING
107441968	LOC107441968	fibrillin-1	PROTEIN_CODING
107441974	LOC107441974	tetratricopeptide repeat protein 17	PROTEIN_CODING
107441981	LOC107441981	RNA-binding protein 39	PROTEIN_CODING
107441982	LOC107441982	beta-1-syntrophin	PROTEIN_CODING
107441986	LOC107441986	UDP-GalNAc:beta-1,3-N-acetylgalactosaminyltransferase 2	PROTEIN_CODING
107441987	LOC107441987	tight junction-associated protein 1	PROTEIN_CODING
107441990	LOC107441990	protein YIPF1	PROTEIN_CODING
107441997	LOC107441997	transmembrane protein 64	PROTEIN_CODING
107441998	LOC107441998	U4/U6 small nuclear ribonucleoprotein Prp4	PROTEIN_CODING
107442002	LOC107442002	UDP-N-acetylglucosamine--peptide N-acetylglucosaminyltransferase 110 kDa subunit	PROTEIN_CODING
107442011	LOC107442011	uncharacterized LOC107442011	PROTEIN_CODING
107442015	LOC107442015	phosphoribosylformylglycinamidine synthase	PROTEIN_CODING
107442017	LOC107442017	uncharacterized LOC107442017	PROTEIN_CODING
107442025	LOC107442025	metallo-beta-lactamase domain-containing protein 1	PROTEIN_CODING
107442032	LOC107442032	dnaJ homolog subfamily C member 3	PROTEIN_CODING
107442033	LOC107442033	RNA-binding protein 48	PROTEIN_CODING
107442039	LOC107442039	histone H1E	PROTEIN_CODING
107442044	LOC107442044	zinc finger protein ZPR1	PROTEIN_CODING
107442058	LOC107442058	uncharacterized LOC107442058	PROTEIN_CODING
107442060	LOC107442060	procathepsin L	PROTEIN_CODING
107442065	LOC107442065	uncharacterized LOC107442065	PROTEIN_CODING
107442078	LOC107442078	zinc finger protein AEBP2	PROTEIN_CODING
107442079	LOC107442079	transcription initiation factor TFIID subunit 10	PROTEIN_CODING
107442086	LOC107442086	GTP-binding protein 10	PROTEIN_CODING
107442091	LOC107442091	multidrug resistance-associated protein 1	PROTEIN_CODING
107442096	LOC107442096	vinculin	PROTEIN_CODING
107442102	LOC107442102	protein kibra	PROTEIN_CODING
107442103	LOC107442103	transmembrane protein 127	PROTEIN_CODING
107442105	LOC107442105	uncharacterized LOC107442105	PROTEIN_CODING
107442106	LOC107442106	CTTNBP2 N-terminal-like protein	PROTEIN_CODING
107442123	LOC107442123	RNA-binding protein Rsf1	PROTEIN_CODING
107442127	LOC107442127	neuron navigator 2	PROTEIN_CODING
107442129	LOC107442129	V-type proton ATPase subunit d 1	PROTEIN_CODING
107442132	LOC107442132	glycine cleavage system H protein, mitochondrial	PROTEIN_CODING
107442137	LOC107442137	uncharacterized LOC107442137	PROTEIN_CODING
107442139	LOC107442139	solute carrier organic anion transporter family member 74D	PROTEIN_CODING
107442146	LOC107442146	solute carrier organic anion transporter family member 74D	PROTEIN_CODING
107442171	LOC107442171	gamma-tubulin complex component 2	PROTEIN_CODING
107442172	LOC107442172	N(4)-(Beta-N-acetylglucosaminyl)-L-asparaginase	PROTEIN_CODING
107442181	LOC107442181	S-adenosylmethionine mitochondrial carrier protein	PROTEIN_CODING
107442187	LOC107442187	uncharacterized LOC107442187	PROTEIN_CODING
107442191	LOC107442191	hippocampus abundant transcript 1 protein	PROTEIN_CODING
107442195	LOC107442195	RPA-interacting protein B	PROTEIN_CODING
107442200	LOC107442200	zinc finger MYND domain-containing protein 11	PROTEIN_CODING
107442203	LOC107442203	lysosomal acid glucosylceramidase	PROTEIN_CODING
107442214	LOC107442214	ELMO domain-containing protein 3	PROTEIN_CODING
107442215	LOC107442215	serine/threonine-protein phosphatase 2A 65 kDa regulatory subunit A	PROTEIN_CODING
107442217	LOC107442217	peroxisome proliferator-activated receptor gamma coactivator 1-alpha	PROTEIN_CODING
107442224	LOC107442224	dual specificity protein phosphatase 1	PROTEIN_CODING
107442225	LOC107442225	nuclear hormone receptor HR96	PROTEIN_CODING
107442238	LOC107442238	uncharacterized LOC107442238	PROTEIN_CODING
107442239	LOC107442239	lipoma-preferred partner homolog	PROTEIN_CODING
107442251	LOC107442251	cytosolic carboxypeptidase-like protein 5	PROTEIN_CODING
107442273	LOC107442273	elongation of very long chain fatty acids protein 4	PROTEIN_CODING
107442274	LOC107442274	rabenosyn-5	PROTEIN_CODING
107442275	LOC107442275	nucleoside diphosphate-linked moiety X motif 8	PROTEIN_CODING
107442278	LOC107442278	nuclear inhibitor of protein phosphatase 1	PROTEIN_CODING
107442286	LOC107442286	collagen alpha-1(IV) chain	PROTEIN_CODING
107442297	LOC107442297	peripheral plasma membrane protein CASK	PROTEIN_CODING
107442299	LOC107442299	uncharacterized LOC107442299	PROTEIN_CODING
107442312	LOC107442312	serine-protein kinase ATM	PROTEIN_CODING
107442313	LOC107442313	pre-mRNA-splicing regulator WTAP	PROTEIN_CODING
107442316	LOC107442316	uncharacterized LOC107442316	PROTEIN_CODING
107442322	LOC107442322	sterol regulatory element-binding protein cleavage-activating protein	PROTEIN_CODING
107442324	LOC107442324	protein FANTASTIC FOUR 1	PROTEIN_CODING
107442328	LOC107442328	zinc finger protein 271	PROTEIN_CODING
107442351	LOC107442351	obscurin-like	PROTEIN_CODING
107442352	LOC107442352	LIM/homeobox protein Lhx1	PROTEIN_CODING
107442362	LOC107442362	rho guanine nucleotide exchange factor 25	PROTEIN_CODING
107442369	LOC107442369	tumor suppressor candidate 3	PROTEIN_CODING
107442378	LOC107442378	transcription factor HES-4-B	PROTEIN_CODING
107442383	LOC107442383	zinc finger protein Xfin	PROTEIN_CODING
107442390	LOC107442390	multiple myeloma tumor-associated protein 2	PROTEIN_CODING
107442391	LOC107442391	ruvB-like 1	PROTEIN_CODING
107442396	LOC107442396	sodium/hydrogen exchanger 8	PROTEIN_CODING
107442398	LOC107442398	uncharacterized LOC107442398	PROTEIN_CODING
107442400	LOC107442400	uncharacterized LOC107442400	PROTEIN_CODING
107442402	LOC107442402	alanine aminotransferase 1	PROTEIN_CODING
107442406	LOC107442406	HEAT repeat-containing protein 3	PROTEIN_CODING
107442411	LOC107442411	gastrula zinc finger protein XlCGF71.1	PROTEIN_CODING
107442414	LOC107442414	transcription factor IIIA	PROTEIN_CODING
107442429	LOC107442429	LIM domain-containing protein jub	PROTEIN_CODING
107442438	LOC107442438	beta-1,4-galactosyltransferase galt-1	PROTEIN_CODING
107442440	LOC107442440	peptidyl-prolyl cis-trans isomerase E	PROTEIN_CODING
107442441	LOC107442441	serine protease 30	PROTEIN_CODING
107442446	LOC107442446	pancreas transcription factor 1 subunit alpha	PROTEIN_CODING
107442448	LOC107442448	QRFP-like peptide receptor	PROTEIN_CODING
107442476	LOC107442476	probable phosphorylase b kinase regulatory subunit beta	PROTEIN_CODING
107442486	LOC107442486	ras-related protein Ral-A	PROTEIN_CODING
107442488	LOC107442488	putative glutathione-specific gamma-glutamylcyclotransferase 2	PROTEIN_CODING
107442489	LOC107442489	transmembrane protein 177	PROTEIN_CODING
107442498	LOC107442498	C-factor	PROTEIN_CODING
107442502	LOC107442502	E3 ubiquitin-protein ligase TRIP12	PROTEIN_CODING
107442506	LOC107442506	uncharacterized LOC107442506	PROTEIN_CODING
107442512	LOC107442512	COP9 signalosome complex subunit 3	PROTEIN_CODING
107442525	LOC107442525	protein DDI1 homolog 2	PROTEIN_CODING
107442556	LOC107442556	uncharacterized LOC107442556	PROTEIN_CODING
107442558	LOC107442558	C-terminal-binding protein	PROTEIN_CODING
107442562	LOC107442562	peroxisomal N(1)-acetyl-spermine/spermidine oxidase	PROTEIN_CODING
107442565	LOC107442565	39S ribosomal protein L52, mitochondrial	PROTEIN_CODING
107442568	LOC107442568	uncharacterized LOC107442568	PROTEIN_CODING
107442576	LOC107442576	mothers against decapentaplegic homolog 4	PROTEIN_CODING
107442602	LOC107442602	meiotic nuclear division protein 1 homolog	PROTEIN_CODING
107442603	LOC107442603	uncharacterized LOC107442603	PROTEIN_CODING
107442607	LOC107442607	gastrula zinc finger protein XlCGF46.1	PROTEIN_CODING
107442617	LOC107442617	uncharacterized LOC107442617	PROTEIN_CODING
107442618	LOC107442618	syntaxin-binding protein 5	PROTEIN_CODING
107442626	LOC107442626	collagen alpha-1(I) chain	PROTEIN_CODING
107442634	LOC107442634	protein O-linked-mannose beta-1,4-N-acetylglucosaminyltransferase 2	PROTEIN_CODING
107442643	LOC107442643	uncharacterized LOC107442643	PROTEIN_CODING
107442650	LOC107442650	peptide methionine sulfoxide reductase MsrB	PROTEIN_CODING
107442657	LOC107442657	uncharacterized LOC107442657	ncRNA
107442685	LOC107442685	uncharacterized LOC107442685	PROTEIN_CODING
107442697	LOC107442697	DNA repair protein complementing XP-C cells homolog	PROTEIN_CODING
107442698	LOC107442698	protein kinase C and casein kinase substrate in neurons protein 2	PROTEIN_CODING
107442699	LOC107442699	glycerol-3-phosphate acyltransferase 4	PROTEIN_CODING
107442731	LOC107442731	heterogeneous nuclear ribonucleoprotein A1, A2/B1 homolog	PROTEIN_CODING
107442732	LOC107442732	heterogeneous nuclear ribonucleoprotein A1, A2/B1 homolog	PROTEIN_CODING
107442739	LOC107442739	TBC1 domain family member 23	PROTEIN_CODING
107442773	LOC107442773	leucine-rich repeat-containing protein 15	PROTEIN_CODING
107442780	LOC107442780	zinc finger FYVE domain-containing protein 26	PROTEIN_CODING
107442790	LOC107442790	uncharacterized protein CG3556	PROTEIN_CODING
107442800	LOC107442800	calcineurin subunit B type 2	PROTEIN_CODING
107442807	LOC107442807	dystrophin	PROTEIN_CODING	utrophin
107442808	LOC107442808	DNA mismatch repair protein Msh2	PROTEIN_CODING
107442818	LOC107442818	putative lipoyltransferase 2, mitochondrial	PROTEIN_CODING
107442828	LOC107442828	transmembrane protein 205	PROTEIN_CODING
107442829	LOC107442829	glyoxylate reductase/hydroxypyruvate reductase	PROTEIN_CODING
107442832	LOC107442832	NF-kappa-B essential modulator	PROTEIN_CODING
107442858	LOC107442858	ATP-dependent RNA helicase DEAH12, chloroplastic	PROTEIN_CODING
107442860	LOC107442860	zinc finger and SCAN domain-containing protein 2	PROTEIN_CODING
107442870	LOC107442870	uncharacterized LOC107442870	PROTEIN_CODING
107442871	LOC107442871	protein krueppel	PROTEIN_CODING
107442879	LOC107442879	uncharacterized LOC107442879	PROTEIN_CODING
107442882	LOC107442882	dentin sialophosphoprotein	PROTEIN_CODING
107442885	LOC107442885	coiled-coil domain-containing protein CG32809	PROTEIN_CODING
107442887	LOC107442887	SOSS complex subunit B2	PROTEIN_CODING
107442891	LOC107442891	zinc finger protein ush	PROTEIN_CODING
107442900	LOC107442900	aquaporin-7	PROTEIN_CODING
107442907	LOC107442907	cyclin-dependent kinase inhibitor 1	PROTEIN_CODING
107442912	LOC107442912	sec1 family domain-containing protein 2	PROTEIN_CODING
107442913	LOC107442913	importin subunit alpha-5	PROTEIN_CODING
107442933	LOC107442933	uncharacterized LOC107442933	PROTEIN_CODING
107442938	LOC107442938	tubulin alpha-8 chain	PROTEIN_CODING
107442943	LOC107442943	FERM, ARHGEF and pleckstrin domain-containing protein 1	PROTEIN_CODING
107442954	LOC107442954	E3 ubiquitin-protein ligase RNF19B	PROTEIN_CODING
107442958	LOC107442958	coiled-coil domain-containing protein 102A	PROTEIN_CODING
107442962	LOC107442962	uncharacterized LOC107442962	PROTEIN_CODING
107442967	LOC107442967	proteasome assembly chaperone 2	PROTEIN_CODING
107442968	LOC107442968	receptor-type tyrosine-protein phosphatase mu	PROTEIN_CODING
107442980	LOC107442980	protein prune homolog 2	PROTEIN_CODING
107442981	LOC107442981	serine--pyruvate aminotransferase	PROTEIN_CODING
107442986	LOC107442986	protein-lysine methyltransferase METTL21D	PROTEIN_CODING
107442991	LOC107442991	39S ribosomal protein L3, mitochondrial	PROTEIN_CODING
107443000	LOC107443000	forkhead box protein K1	PROTEIN_CODING
107443002	LOC107443002	exportin-T	PROTEIN_CODING
107443003	LOC107443003	eukaryotic translation initiation factor 3 subunit D	PROTEIN_CODING
107443004	LOC107443004	septin-9	PROTEIN_CODING
107443010	LOC107443010	40S ribosomal protein S3a	PROTEIN_CODING
107443011	LOC107443011	notchless protein homolog 1	PROTEIN_CODING
107443022	LOC107443022	sodium/hydrogen exchanger 9B2	PROTEIN_CODING
107443034	LOC107443034	uncharacterized LOC107443034	PROTEIN_CODING
107443042	LOC107443042	E3 ubiquitin-protein ligase HECW1	PROTEIN_CODING
107443056	LOC107443056	Down syndrome cell adhesion molecule homolog	PROTEIN_CODING
107443058	LOC107443058	uncharacterized LOC107443058	PROTEIN_CODING
107443062	LOC107443062	ATP-citrate synthase	PROTEIN_CODING
107443070	LOC107443070	neprilysin-2	PROTEIN_CODING
107443071	LOC107443071	UBX domain-containing protein 7	PROTEIN_CODING
107443073	LOC107443073	serine-rich adhesin for platelets	PROTEIN_CODING
107443077	LOC107443077	basement membrane-specific heparan sulfate proteoglycan core protein	PROTEIN_CODING
107443091	LOC107443091	mitogen-activated protein kinase kinase kinase 15	PROTEIN_CODING
107443093	LOC107443093	SH3 domain-containing kinase-binding protein 1	PROTEIN_CODING
107443099	LOC107443099	tRNA pseudouridine synthase-like 1	PROTEIN_CODING
107443114	LOC107443114	uncharacterized LOC107443114	PROTEIN_CODING
107443117	LOC107443117	GATOR complex protein Iml1	PROTEIN_CODING
107443134	LOC107443134	A-kinase anchor protein 13	PROTEIN_CODING
107443137	LOC107443137	F-box only protein 11	PROTEIN_CODING
107443139	LOC107443139	trafficking protein particle complex subunit 8	PROTEIN_CODING
107443142	LOC107443142	uncharacterized LOC107443142	PROTEIN_CODING
107443147	LOC107443147	calcium-transporting ATPase sarcoplasmic/endoplasmic reticulum type	PROTEIN_CODING
107443151	LOC107443151	major vault protein	PROTEIN_CODING
107443156	LOC107443156	uncharacterized LOC107443156	PROTEIN_CODING
107443174	LOC107443174	protein SEC13 homolog	PROTEIN_CODING
107443181	LOC107443181	death-associated protein 1	PROTEIN_CODING
107443184	LOC107443184	tetraspanin-4	PROTEIN_CODING
107443204	LOC107443204	uncharacterized LOC107443204	PROTEIN_CODING
107443208	LOC107443208	sorting nexin lst-4	PROTEIN_CODING
107443221	LOC107443221	uncharacterized LOC107443221	PROTEIN_CODING
107443226	LOC107443226	LIM domain-containing protein jub	PROTEIN_CODING
107443227	LOC107443227	uncharacterized LOC107443227	PROTEIN_CODING
107443230	LOC107443230	uncharacterized LOC107443230	PROTEIN_CODING
107443236	LOC107443236	cytochrome b-c1 complex subunit 7	PROTEIN_CODING
107443254	LOC107443254	glycogen synthase kinase-3 beta	PROTEIN_CODING
107443267	LOC107443267	anamorsin homolog	PROTEIN_CODING
107443271	LOC107443271	ribosome-releasing factor 2, mitochondrial	PROTEIN_CODING
107443287	LOC107443287	transient receptor potential cation channel subfamily M member 2	PROTEIN_CODING
107443288	LOC107443288	gastrula zinc finger protein XlCGF49.1	PROTEIN_CODING
107443301	LOC107443301	succinate dehydrogenase cytochrome b560 subunit, mitochondrial	PROTEIN_CODING
107443302	LOC107443302	protein held out wings	PROTEIN_CODING
107443320	LOC107443320	serine hydroxymethyltransferase	PROTEIN_CODING
107443324	LOC107443324	insulin-like peptide receptor	PROTEIN_CODING
107443327	LOC107443327	U6 snRNA-associated Sm-like protein LSm4	PROTEIN_CODING
107443336	LOC107443336	microtubule-actin cross-linking factor 1	PROTEIN_CODING	GH22957
107443343	LOC107443343	G patch domain-containing protein 2	PROTEIN_CODING
107443347	LOC107443347	adenylyl cyclase-associated protein 2	PROTEIN_CODING
107443348	LOC107443348	myoneurin	PROTEIN_CODING
107443350	LOC107443350	torsin-1A	PROTEIN_CODING	torsin-1B
107443359	LOC107443359	dual specificity mitogen-activated protein kinase kinase 1	PROTEIN_CODING
107443363	LOC107443363	proliferation-associated protein 2G4	PROTEIN_CODING
107443374	LOC107443374	LIM domain-containing protein jub	PROTEIN_CODING
107443383	LOC107443383	choline/ethanolamine kinase	PROTEIN_CODING
107443386	LOC107443386	39S ribosomal protein L12, mitochondrial	PROTEIN_CODING
107443389	LOC107443389	uncharacterized LOC107443389	PROTEIN_CODING
107443395	LOC107443395	protein 4.1	PROTEIN_CODING
107443396	LOC107443396	sphingomyelin phosphodiesterase	PROTEIN_CODING
107443405	LOC107443405	mitochondrial inner membrane protease subunit 2	PROTEIN_CODING
107443407	LOC107443407	3-hydroxyacyl-CoA dehydrogenase type-2	PROTEIN_CODING
107443413	LOC107443413	collagen alpha-1(I) chain	PROTEIN_CODING
107443417	LOC107443417	NADH dehydrogenase [ubiquinone] 1 beta subcomplex subunit 5, mitochondrial	PROTEIN_CODING
107443419	LOC107443419	carnitine O-palmitoyltransferase 1, muscle isoform	PROTEIN_CODING
107443428	LOC107443428	uncharacterized LOC107443428	PROTEIN_CODING
107443450	LOC107443450	SEC14-like protein 2	PROTEIN_CODING
107443458	LOC107443458	multiple C2 and transmembrane domain-containing protein 1	PROTEIN_CODING
107443462	LOC107443462	UPF0489 protein C5orf22 homolog	PROTEIN_CODING
107443464	LOC107443464	charged multivesicular body protein 4b	PROTEIN_CODING
107443470	LOC107443470	flocculation protein FLO11	PROTEIN_CODING
107443472	LOC107443472	trafficking protein particle complex subunit 1	PROTEIN_CODING
107443473	LOC107443473	cytochrome P450 2C15-like	PROTEIN_CODING
107443486	LOC107443486	carbonyl reductase [NADPH] 1	PROTEIN_CODING
107443489	LOC107443489	uncharacterized LOC107443489	PROTEIN_CODING
107443490	LOC107443490	40S ribosomal protein SA	PROTEIN_CODING
107443494	LOC107443494	prostaglandin E synthase 3	PROTEIN_CODING
107443495	LOC107443495	myocyte-specific enhancer factor 2C	PROTEIN_CODING
107443500	LOC107443500	carbonyl reductase [NADPH] 1	PROTEIN_CODING
107443501	LOC107443501	myotubularin-related protein 14	PROTEIN_CODING
107443504	LOC107443504	U5 small nuclear ribonucleoprotein 40 kDa protein	PROTEIN_CODING
107443515	LOC107443515	putative uncharacterized protein DDB_G0282129	PROTEIN_CODING
107443534	LOC107443534	ATP-binding cassette sub-family B member 6	PROTEIN_CODING
107443537	LOC107443537	uncharacterized LOC107443537	PROTEIN_CODING
107443538	LOC107443538	polyhomeotic-proximal chromatin protein	PROTEIN_CODING
107443562	LOC107443562	integrin alpha-PS1	PROTEIN_CODING
107443579	LOC107443579	40S ribosomal protein S2	PROTEIN_CODING
107443582	LOC107443582	uncharacterized LOC107443582	PROTEIN_CODING
107443584	LOC107443584	cyclin-dependent kinase 2-associated protein 1	PROTEIN_CODING
107443585	LOC107443585	CDP-diacylglycerol--glycerol-3-phosphate 3-phosphatidyltransferase, mitochondrial	PROTEIN_CODING
107443588	LOC107443588	acyl carrier protein, mitochondrial	PROTEIN_CODING
107443615	LOC107443615	zinc finger MYND domain-containing protein 11	PROTEIN_CODING
107443618	LOC107443618	cyclin-dependent kinase 2	PROTEIN_CODING
107443620	LOC107443620	G protein pathway suppressor 2	PROTEIN_CODING
107443622	LOC107443622	homeobox protein E30-like	PROTEIN_CODING	en,engrailed
107443626	LOC107443626	phosphatidylinositol 5-phosphate 4-kinase type-2 alpha	PROTEIN_CODING
107443629	LOC107443629	zinc finger protein 260	PROTEIN_CODING
107443630	LOC107443630	uncharacterized LOC107443630	PROTEIN_CODING
107443636	LOC107443636	uncharacterized LOC107443636	PROTEIN_CODING
107443637	LOC107443637	transcription cofactor vestigial-like protein 4	PROTEIN_CODING
107443645	LOC107443645	zinc finger protein 672	PROTEIN_CODING
107443647	LOC107443647	plexin-B	PROTEIN_CODING
107443649	LOC107443649	syntaxin	PROTEIN_CODING
107443655	LOC107443655	uncharacterized LOC107443655	PROTEIN_CODING
107443656	LOC107443656	transcriptional regulator ATRX homolog	PROTEIN_CODING
107443665	LOC107443665	ectonucleoside triphosphate diphosphohydrolase 3	PROTEIN_CODING
107443670	LOC107443670	carboxypeptidase B	PROTEIN_CODING
107443684	LOC107443684	histone H2A	PROTEIN_CODING
107443685	LOC107443685	histone H4	PROTEIN_CODING
107443686	LOC107443686	glutamine--tRNA ligase	PROTEIN_CODING
107443687	LOC107443687	histone H2B	PROTEIN_CODING
107443689	LOC107443689	protein FAM135A	PROTEIN_CODING
107443697	LOC107443697	long-chain-fatty-acid--CoA ligase 4	PROTEIN_CODING
107443703	LOC107443703	coiled-coil domain-containing protein 134	PROTEIN_CODING
107443704	LOC107443704	ATP-dependent RNA helicase DHX8	PROTEIN_CODING
107443707	LOC107443707	uncharacterized LOC107443707	PROTEIN_CODING
107443708	LOC107443708	ATP-dependent RNA helicase DHX8	PROTEIN_CODING
107443719	LOC107443719	mitochondrial proton/calcium exchanger protein	PROTEIN_CODING
107443723	LOC107443723	proclotting enzyme	PROTEIN_CODING
107443732	LOC107443732	DNA repair endonuclease XPF	PROTEIN_CODING
107443738	LOC107443738	uncharacterized LOC107443738	PROTEIN_CODING
107443749	LOC107443749	U7 snRNA-associated Sm-like protein LSm11	PROTEIN_CODING
107443751	LOC107443751	succinyl-CoA:3-ketoacid coenzyme A transferase 1, mitochondrial	PROTEIN_CODING
107443753	LOC107443753	CUB and sushi domain-containing protein 1	PROTEIN_CODING
107443757	LOC107443757	caveolin-3	PROTEIN_CODING	caveolin
107443762	LOC107443762	dual specificity protein phosphatase 7	PROTEIN_CODING
107443763	LOC107443763	sodium- and chloride-dependent GABA transporter 1	PROTEIN_CODING
107443764	LOC107443764	poly [ADP-ribose] polymerase 2	PROTEIN_CODING
107443775	LOC107443775	zinc finger CCCH domain-containing protein 18	PROTEIN_CODING
107443778	LOC107443778	protein BTG2	PROTEIN_CODING
107443779	LOC107443779	RNA polymerase II degradation factor 1	PROTEIN_CODING
107443782	LOC107443782	potassium channel subfamily K member 6	PROTEIN_CODING
107443785	LOC107443785	threonine--tRNA ligase 1, cytoplasmic	PROTEIN_CODING
107443789	LOC107443789	origin recognition complex subunit 1	PROTEIN_CODING
107443799	LOC107443799	uncharacterized LOC107443799	PROTEIN_CODING
107443800	LOC107443800	solute carrier organic anion transporter family member 74D	PROTEIN_CODING
107443801	LOC107443801	uncharacterized LOC107443801	PROTEIN_CODING
107443803	LOC107443803	ascorbate transporter, chloroplastic	PROTEIN_CODING
107443806	LOC107443806	exocyst complex component 5	PROTEIN_CODING
107443810	LOC107443810	peroxisome assembly factor 2	PROTEIN_CODING
107443815	LOC107443815	1-phosphatidylinositol 4,5-bisphosphate phosphodiesterase	PROTEIN_CODING
107443819	LOC107443819	myeloid differentiation primary response protein MyD88	PROTEIN_CODING
107443823	LOC107443823	apolipoprotein B-100	PROTEIN_CODING
107443827	LOC107443827	ubiquitin carboxyl-terminal hydrolase 10	PROTEIN_CODING
107443828	LOC107443828	guanine nucleotide-binding protein G(i) subunit alpha	PROTEIN_CODING
107443829	LOC107443829	BAG domain-containing protein Samui	PROTEIN_CODING
107443838	LOC107443838	EF-hand calcium-binding domain-containing protein 6	PROTEIN_CODING
107443845	LOC107443845	uncharacterized LOC107443845	PROTEIN_CODING
107443846	LOC107443846	uncharacterized LOC107443846	PROTEIN_CODING
107443847	LOC107443847	uncharacterized LOC107443847	PROTEIN_CODING
107443870	LOC107443870	protein O-mannosyl-transferase Tmtc3	PROTEIN_CODING
107443876	LOC107443876	ribonucleoside-diphosphate reductase large subunit	PROTEIN_CODING
107443877	LOC107443877	uncharacterized LOC107443877	PROTEIN_CODING
107443884	LOC107443884	H-2 class II histocompatibility antigen gamma chain	PROTEIN_CODING
107443891	LOC107443891	26S proteasome non-ATPase regulatory subunit 10	PROTEIN_CODING
107443893	LOC107443893	myelin transcription factor 1-like protein	PROTEIN_CODING
107443907	LOC107443907	kinesin light chain	PROTEIN_CODING
107443910	LOC107443910	heterogeneous nuclear ribonucleoprotein R	PROTEIN_CODING
107443911	LOC107443911	plexin-B	PROTEIN_CODING
107443915	LOC107443915	V-type proton ATPase subunit B	PROTEIN_CODING
107443929	LOC107443929	general transcription factor IIE subunit 1	PROTEIN_CODING
107443947	LOC107443947	zinc finger protein 341	PROTEIN_CODING
107443952	LOC107443952	tyrosine-protein phosphatase non-receptor type 4	PROTEIN_CODING
107443964	LOC107443964	protein phosphatase 1 regulatory subunit 3D	PROTEIN_CODING
107443971	LOC107443971	myocardin-related transcription factor A	PROTEIN_CODING
107443975	LOC107443975	glycogen-binding subunit 76A	PROTEIN_CODING
107443979	LOC107443979	cyclic AMP response element-binding protein A	PROTEIN_CODING
107443981	LOC107443981	BTB/POZ domain-containing protein 10	PROTEIN_CODING
107443982	LOC107443982	rab-like protein 2A	PROTEIN_CODING
107443983	LOC107443983	protein kinase C-binding protein NELL2	PROTEIN_CODING
107443996	LOC107443996	TSC22 domain family protein 2	PROTEIN_CODING
107443997	LOC107443997	sulfotransferase family cytosolic 1B member 1	PROTEIN_CODING
107444023	LOC107444023	peptidase M20 domain-containing protein 2	PROTEIN_CODING
107444028	LOC107444028	homeobox protein CUP9	PROTEIN_CODING
107444049	LOC107444049	peptidase M20 domain-containing protein 2	PROTEIN_CODING
107444051	LOC107444051	putative sodium-dependent multivitamin transporter	PROTEIN_CODING
107444053	LOC107444053	evolutionarily conserved signaling intermediate in Toll pathway, mitochondrial	PROTEIN_CODING
107444058	LOC107444058	putative sodium-dependent multivitamin transporter	PROTEIN_CODING
107444059	LOC107444059	putative sodium-dependent multivitamin transporter	PROTEIN_CODING
107444061	LOC107444061	barrier-to-autointegration factor	PROTEIN_CODING
107444062	LOC107444062	gastrula zinc finger protein XlCGF71.1	PROTEIN_CODING
107444083	LOC107444083	rab5 GDP/GTP exchange factor	PROTEIN_CODING
107444084	LOC107444084	mpv17-like protein	PROTEIN_CODING
107444085	LOC107444085	U11/U12 small nuclear ribonucleoprotein 25 kDa protein	PROTEIN_CODING
107444086	LOC107444086	Y+L amino acid transporter 2	PROTEIN_CODING
107444090	LOC107444090	PDZ domain-containing protein 7	PROTEIN_CODING	harmonin
107444097	LOC107444097	kinesin-like protein KIF20B	PROTEIN_CODING
107444126	LOC107444126	protein SMG8	PROTEIN_CODING
107444127	LOC107444127	scoloptoxin SSD14	PROTEIN_CODING
107444128	LOC107444128	X-box-binding protein 1	PROTEIN_CODING
107444137	LOC107444137	pyruvate carboxylase, mitochondrial	PROTEIN_CODING
107444141	LOC107444141	40S ribosomal protein S5	PROTEIN_CODING
107444143	LOC107444143	inactive angiotensin-converting enzyme-related protein	PROTEIN_CODING
107444159	LOC107444159	protein asteroid homolog 1	PROTEIN_CODING
107444178	LOC107444178	uncharacterized LOC107444178	PROTEIN_CODING
107444182	LOC107444182	60S ribosomal protein L18a	PROTEIN_CODING
107444190	LOC107444190	3-methyl-2-oxobutanoate dehydrogenase [lipoamide] kinase, mitochondrial	PROTEIN_CODING
107444196	LOC107444196	uncharacterized LOC107444196	PROTEIN_CODING
107444201	LOC107444201	serine proteinase stubble-like	PROTEIN_CODING
107444204	LOC107444204	28S ribosomal protein S35, mitochondrial	PROTEIN_CODING
107444216	LOC107444216	uncharacterized LOC107444216	PROTEIN_CODING
107444219	LOC107444219	Down syndrome cell adhesion molecule-like protein Dscam2	PROTEIN_CODING
107444224	LOC107444224	uncharacterized LOC107444224	PROTEIN_CODING
107444231	LOC107444231	serine/arginine-rich splicing factor 11	PROTEIN_CODING
107444232	LOC107444232	60S ribosomal protein L35a	PROTEIN_CODING
107444234	LOC107444234	uncharacterized LOC107444234	PROTEIN_CODING
107444240	LOC107444240	uncharacterized LOC107444240	PROTEIN_CODING
107444246	LOC107444246	tropomyosin	PROTEIN_CODING
107444261	LOC107444261	polyhomeotic-like protein 1	PROTEIN_CODING
107444270	LOC107444270	uncharacterized LOC107444270	PROTEIN_CODING
107444292	LOC107444292	3-hydroxy-3-methylglutaryl-coenzyme A reductase	PROTEIN_CODING
107444300	LOC107444300	origin recognition complex subunit 5	PROTEIN_CODING
107444313	LOC107444313	gamma-aminobutyric acid receptor-associated protein	PROTEIN_CODING
107444316	LOC107444316	uncharacterized LOC107444316	PROTEIN_CODING
107444317	LOC107444317	vacuolar protein sorting-associated protein 37B	PROTEIN_CODING
107444335	LOC107444335	CUE domain-containing protein 1	PROTEIN_CODING
107444337	LOC107444337	28S ribosomal protein S23, mitochondrial	PROTEIN_CODING
107444345	LOC107444345	aldehyde dehydrogenase family 16 member A1	PROTEIN_CODING
107444359	LOC107444359	uncharacterized LOC107444359	PROTEIN_CODING
107444361	LOC107444361	oxysterol-binding protein-related protein 1	PROTEIN_CODING
107444366	LOC107444366	E3 ubiquitin-protein ligase SHPRH	PROTEIN_CODING
107444376	LOC107444376	chromosome transmission fidelity protein 18 homolog	PROTEIN_CODING
107444382	LOC107444382	60S ribosomal protein L5-A	PROTEIN_CODING
107444383	LOC107444383	uncharacterized LOC107444383	PROTEIN_CODING
107444384	LOC107444384	polycystin-2	PROTEIN_CODING
107444407	LOC107444407	NADH dehydrogenase [ubiquinone] 1 alpha subcomplex subunit 10, mitochondrial	PROTEIN_CODING
107444408	LOC107444408	la-related protein 6	PROTEIN_CODING	acheron
107444428	LOC107444428	globin-like	PROTEIN_CODING
107444429	LOC107444429	mismatch repair endonuclease PMS2	PROTEIN_CODING
107444439	LOC107444439	UPF0472 protein C16orf72 homolog	PROTEIN_CODING
107444442	LOC107444442	centrosomal protein 20	PROTEIN_CODING
107444446	LOC107444446	dynein heavy chain, cytoplasmic	PROTEIN_CODING
107444449	LOC107444449	zinc finger and BTB domain-containing protein 49	PROTEIN_CODING
107444461	LOC107444461	prolyl 4-hydroxylase subunit alpha-1	PROTEIN_CODING
107444462	LOC107444462	protein arginine N-methyltransferase 9	PROTEIN_CODING
107444463	LOC107444463	autophagy-related protein 101	PROTEIN_CODING
107444465	LOC107444465	sodium channel protein 60E	PROTEIN_CODING
107444485	LOC107444485	far upstream element-binding protein 1	PROTEIN_CODING
107444489	LOC107444489	protein regulator of cytokinesis 1	PROTEIN_CODING
107444492	LOC107444492	multifunctional methyltransferase subunit TRM112-like protein	PROTEIN_CODING
107444498	LOC107444498	endoplasmic reticulum metallopeptidase 1	PROTEIN_CODING
107444508	LOC107444508	dynein axonemal heavy chain 8	PROTEIN_CODING
107444515	LOC107444515	N-lysine methyltransferase KMT5A	PROTEIN_CODING
107444534	LOC107444534	uncharacterized LOC107444534	PROTEIN_CODING
107444549	LOC107444549	uncharacterized LOC107444549	PROTEIN_CODING
107444555	LOC107444555	renalase	PROTEIN_CODING	zgc:92286
107444556	LOC107444556	suppressor of SWI4 1 homolog	PROTEIN_CODING
107444557	LOC107444557	serine/threonine-protein kinase 31	PROTEIN_CODING
107444570	LOC107444570	aquaporin-9	PROTEIN_CODING
107444575	LOC107444575	staphylococcal nuclease domain-containing protein 1	PROTEIN_CODING
107444578	LOC107444578	amphiphysin	PROTEIN_CODING
107444580	LOC107444580	PRADC1-like protein	PROTEIN_CODING
107444581	LOC107444581	cytoplasmic polyadenylation element-binding protein 2	PROTEIN_CODING
107444585	LOC107444585	cGMP-dependent 3',5'-cyclic phosphodiesterase	PROTEIN_CODING
107444603	LOC107444603	meiosis 1 arrest protein	PROTEIN_CODING
107444619	LOC107444619	ER lumen protein-retaining receptor	PROTEIN_CODING
107444625	LOC107444625	E3 ubiquitin-protein ligase RING2	PROTEIN_CODING
107444630	LOC107444630	homeobox protein unc-4 homolog	PROTEIN_CODING
107444638	LOC107444638	uncharacterized protein CG3556	PROTEIN_CODING
107444644	LOC107444644	ragulator complex protein LAMTOR1	PROTEIN_CODING
107444676	LOC107444676	protein turtle	PROTEIN_CODING
107444683	LOC107444683	phosphatidylinositol 4-phosphate 5-kinase type-1 alpha	PROTEIN_CODING
107444709	LOC107444709	biogenesis of lysosome-related organelles complex 1 subunit 3	PROTEIN_CODING
107444724	LOC107444724	centrosomal protein of 192 kDa	PROTEIN_CODING
107444725	LOC107444725	GRIP1-associated protein 1	PROTEIN_CODING
107444732	LOC107444732	uncharacterized LOC107444732	PROTEIN_CODING
107444734	LOC107444734	uncharacterized LOC107444734	PROTEIN_CODING
107444753	LOC107444753	monocarboxylate transporter 12	PROTEIN_CODING
107444763	LOC107444763	protein OPI10 homolog	PROTEIN_CODING
107444791	LOC107444791	protein ABHD14B	PROTEIN_CODING
107444793	LOC107444793	tudor and KH domain-containing protein homolog	PROTEIN_CODING
107444808	LOC107444808	uncharacterized LOC107444808	PROTEIN_CODING
107444818	LOC107444818	peroxisomal targeting signal 2 receptor	PROTEIN_CODING
107444823	LOC107444823	L-xylulose reductase	PROTEIN_CODING
107444841	LOC107444841	uncharacterized LOC107444841	ncRNA
107444850	LOC107444850	integrin alpha-PS2	PROTEIN_CODING
107444852	LOC107444852	PR domain zinc finger protein 15	PROTEIN_CODING
107444861	LOC107444861	carboxyl-terminal PDZ ligand of neuronal nitric oxide synthase protein	PROTEIN_CODING
107444868	LOC107444868	methionine aminopeptidase 1D, mitochondrial	PROTEIN_CODING
107444869	LOC107444869	very low-density lipoprotein receptor	PROTEIN_CODING
107444873	LOC107444873	cadherin-99C	PROTEIN_CODING
107444880	LOC107444880	uncharacterized protein CG5098	PROTEIN_CODING
107444887	LOC107444887	MOB kinase activator 1B	PROTEIN_CODING
107444888	LOC107444888	protein phosphatase 1 regulatory subunit 14B	PROTEIN_CODING
107444907	LOC107444907	trace amine-associated receptor 1	PROTEIN_CODING
107444932	LOC107444932	tRNA dimethylallyltransferase	PROTEIN_CODING
107444941	LOC107444941	serine/threonine-protein kinase Nek7	PROTEIN_CODING
107444948	LOC107444948	endothelial differentiation-related factor 1 homolog	PROTEIN_CODING
107444950	LOC107444950	surfeit locus protein 1	PROTEIN_CODING
107444951	LOC107444951	transducin beta-like protein 2	PROTEIN_CODING
107444953	LOC107444953	flotillin-1	PROTEIN_CODING
107444988	LOC107444988	acetoacetyl-CoA synthetase	PROTEIN_CODING
107444993	LOC107444993	ras-related protein Rab-27A	PROTEIN_CODING
107444999	LOC107444999	epidermal growth factor receptor kinase substrate 8-like protein 2	PROTEIN_CODING
107445003	LOC107445003	techylectin-5A	PROTEIN_CODING
107445020	LOC107445020	uncharacterized LOC107445020	PROTEIN_CODING
107445023	LOC107445023	hemocytin	PROTEIN_CODING
107445031	LOC107445031	beta-galactosidase	PROTEIN_CODING
107445048	LOC107445048	MAM and LDL-receptor class A domain-containing protein 2	PROTEIN_CODING
107445049	LOC107445049	elongator complex protein 4	PROTEIN_CODING
107445051	LOC107445051	WD repeat-containing protein 43	PROTEIN_CODING
107445052	LOC107445052	uncharacterized LOC107445052	PROTEIN_CODING
107445056	LOC107445056	equilibrative nucleoside transporter 3	PROTEIN_CODING
107445057	LOC107445057	zinc finger protein OZF	PROTEIN_CODING
107445059	LOC107445059	signal recognition particle receptor subunit alpha	PROTEIN_CODING
107445060	LOC107445060	protein spinster homolog 1	PROTEIN_CODING
107445062	LOC107445062	TBC1 domain family member 13	PROTEIN_CODING
107445069	LOC107445069	endoribonuclease Dicer	PROTEIN_CODING
107445070	LOC107445070	regulation of nuclear pre-mRNA domain-containing protein 1B	PROTEIN_CODING
107445098	LOC107445098	protein PRRC2C	PROTEIN_CODING
107445102	LOC107445102	heme-binding protein 2	PROTEIN_CODING
107445106	LOC107445106	uncharacterized LOC107445106	PROTEIN_CODING
107445108	LOC107445108	V-type proton ATPase subunit C	PROTEIN_CODING
107445125	LOC107445125	sulfotransferase ssu-1	PROTEIN_CODING
107445130	LOC107445130	progranulin	PROTEIN_CODING
107445136	LOC107445136	RNA polymerase I-specific transcription initiation factor RRN3	PROTEIN_CODING
107445148	LOC107445148	solute carrier organic anion transporter family member 4A1	PROTEIN_CODING
107445151	LOC107445151	zinc finger BED domain-containing protein 4	PROTEIN_CODING
107445152	LOC107445152	ganglioside-induced differentiation-associated protein 1	PROTEIN_CODING
107445162	LOC107445162	ubiquitin carboxyl-terminal hydrolase 3	PROTEIN_CODING
107445164	LOC107445164	spermatogenesis-associated protein 5-like protein 1	PROTEIN_CODING
107445172	LOC107445172	methyltransferase-like protein 7B	PROTEIN_CODING
107445173	LOC107445173	endochitinase	PROTEIN_CODING
107445177	LOC107445177	methyltransferase-like protein 7B	PROTEIN_CODING
107445190	LOC107445190	39S ribosomal protein L15, mitochondrial	PROTEIN_CODING
107445211	LOC107445211	protein croquemort	PROTEIN_CODING
107445214	LOC107445214	sodium-dependent neutral amino acid transporter B(0)AT3	PROTEIN_CODING
107445231	LOC107445231	nucleolysin TIAR	PROTEIN_CODING
107445245	LOC107445245	uncharacterized LOC107445245	PROTEIN_CODING
107445246	LOC107445246	flocculation protein FLO11	PROTEIN_CODING
107445251	LOC107445251	mitochondrial import inner membrane translocase subunit TIM14	PROTEIN_CODING
107445253	LOC107445253	NF-kappa-B inhibitor cactus	PROTEIN_CODING
107445269	LOC107445269	protein transport protein Sec24D	PROTEIN_CODING
107445288	LOC107445288	multidrug resistance-associated protein 1	PROTEIN_CODING
107445289	LOC107445289	rho GTPase-activating protein 1	PROTEIN_CODING
107445290	LOC107445290	ski oncogene	PROTEIN_CODING
107445296	LOC107445296	serine-rich adhesin for platelets	PROTEIN_CODING
107445297	LOC107445297	Y-box-binding protein 1	PROTEIN_CODING
107445298	LOC107445298	eukaryotic translation initiation factor 5A-1	PROTEIN_CODING
107445306	LOC107445306	L-xylulose reductase-like	PROTEIN_CODING
107445309	LOC107445309	pre-mRNA-splicing factor RBM22	PROTEIN_CODING
107445323	LOC107445323	neurocalcin homolog	PROTEIN_CODING
107445326	LOC107445326	RNA-binding protein 34	PROTEIN_CODING
107445327	LOC107445327	plasmanylethanolamine desaturase	PROTEIN_CODING
107445334	LOC107445334	ubiquitin carboxyl-terminal hydrolase isozyme L5	PROTEIN_CODING
107445344	LOC107445344	putative uncharacterized protein DDB_G0282133	PROTEIN_CODING
107445354	LOC107445354	exocyst complex component 1	PROTEIN_CODING
107445372	LOC107445372	kinesin-like protein KIF13B	PROTEIN_CODING
107445381	LOC107445381	pre-mRNA-splicing factor SLU7	PROTEIN_CODING
107445405	LOC107445405	E3 ubiquitin-protein ligase MIB2	PROTEIN_CODING
107445409	LOC107445409	sorting nexin-14	PROTEIN_CODING
107445416	LOC107445416	glucose transporter type 1	PROTEIN_CODING
107445427	LOC107445427	PR domain zinc finger protein 8	PROTEIN_CODING
107445433	LOC107445433	uncharacterized LOC107445433	PROTEIN_CODING
107445449	LOC107445449	cyclin-T2	PROTEIN_CODING
107445450	LOC107445450	osteopetrosis-associated transmembrane protein 1	PROTEIN_CODING
107445451	LOC107445451	protein-L-isoaspartate(D-aspartate) O-methyltransferase	PROTEIN_CODING
107445457	LOC107445457	chromatin-remodeling complex ATPase chain Iswi	PROTEIN_CODING
107445462	LOC107445462	transmembrane protein 130	PROTEIN_CODING
107445464	LOC107445464	biotinidase	PROTEIN_CODING
107445467	LOC107445467	26S proteasome non-ATPase regulatory subunit 2	PROTEIN_CODING
107445468	LOC107445468	elongation factor 1-beta	PROTEIN_CODING
107445476	LOC107445476	uncharacterized LOC107445476	PROTEIN_CODING
107445477	LOC107445477	inaD-like protein	PROTEIN_CODING
107445484	LOC107445484	intraflagellar transport protein 52 homolog	PROTEIN_CODING
107445486	LOC107445486	coiled-coil domain-containing protein 86	PROTEIN_CODING
107445490	LOC107445490	WD repeat-containing protein 36	PROTEIN_CODING
107445505	LOC107445505	dual oxidase 2	PROTEIN_CODING
107445513	LOC107445513	vacuolar protein-sorting-associated protein 25	PROTEIN_CODING
107445514	LOC107445514	nuclear pore complex protein Nup98-Nup96	PROTEIN_CODING
107445531	LOC107445531	transcription factor RFX3	PROTEIN_CODING
107445537	LOC107445537	general transcription factor IIH subunit 4	PROTEIN_CODING
107445540	LOC107445540	conserved oligomeric Golgi complex subunit 2	PROTEIN_CODING
107445547	LOC107445547	uncharacterized LOC107445547	PROTEIN_CODING
107445555	LOC107445555	angiotensin-converting enzyme	PROTEIN_CODING
107445576	LOC107445576	tRNA selenocysteine 1-associated protein 1	PROTEIN_CODING
107445603	LOC107445603	TAR DNA-binding protein 43	PROTEIN_CODING
107445605	LOC107445605	protein SMG7	PROTEIN_CODING
107445611	LOC107445611	uncharacterized LOC107445611	PROTEIN_CODING
107445612	LOC107445612	neurobeachin	PROTEIN_CODING
107445615	LOC107445615	exosome complex exonuclease RRP44	PROTEIN_CODING
107445617	LOC107445617	hypoxia-inducible factor 1-alpha	PROTEIN_CODING
107445623	LOC107445623	TBC1 domain family member 9	PROTEIN_CODING
107445624	LOC107445624	transcription factor SOX-9	PROTEIN_CODING
107445627	LOC107445627	uncharacterized LOC107445627	PROTEIN_CODING
107445633	LOC107445633	peroxisomal acyl-coenzyme A oxidase 3	PROTEIN_CODING
107445636	LOC107445636	dynein axonemal intermediate chain 3	PROTEIN_CODING
107445637	LOC107445637	putative RNA-binding protein EEED8.10	PROTEIN_CODING
107445639	LOC107445639	DNA replication complex GINS protein PSF2	PROTEIN_CODING
107445650	LOC107445650	nuclear receptor coactivator 7	PROTEIN_CODING
107445654	LOC107445654	RNA-binding protein 26	PROTEIN_CODING
107445656	LOC107445656	elongin-B	PROTEIN_CODING
107445659	LOC107445659	chitin deacetylase 1	PROTEIN_CODING
107445663	LOC107445663	dysbindin	PROTEIN_CODING
107445672	LOC107445672	zinc finger protein on ecdysone puffs	PROTEIN_CODING
107445676	LOC107445676	late secretory pathway protein AVL9 homolog	PROTEIN_CODING
107445683	LOC107445683	putative phosphoenolpyruvate synthase	PROTEIN_CODING
107445684	LOC107445684	unconventional myosin-VI	PROTEIN_CODING
107445688	LOC107445688	dual oxidase maturation factor 1	PROTEIN_CODING
107445693	LOC107445693	importin-9	PROTEIN_CODING
107445694	LOC107445694	unconventional myosin-Vb	PROTEIN_CODING
107445704	LOC107445704	autophagy-related protein 9A	PROTEIN_CODING
107445720	LOC107445720	protein PALS2	PROTEIN_CODING
107445721	LOC107445721	zinc finger protein castor homolog 1	PROTEIN_CODING
107445724	LOC107445724	uncharacterized LOC107445724	PROTEIN_CODING
107445731	LOC107445731	heterogeneous nuclear ribonucleoprotein R	PROTEIN_CODING
107445741	LOC107445741	MAM and LDL-receptor class A domain-containing protein 1	PROTEIN_CODING
107445746	LOC107445746	popeye domain-containing protein 3	PROTEIN_CODING
107445751	LOC107445751	unconventional myosin-XV	PROTEIN_CODING
107445759	LOC107445759	DNA excision repair protein ERCC-6-like	PROTEIN_CODING
107445760	LOC107445760	uncharacterized LOC107445760	PROTEIN_CODING
107445770	LOC107445770	lysosome-associated membrane glycoprotein 5	PROTEIN_CODING
107445782	LOC107445782	uncharacterized LOC107445782	PROTEIN_CODING
107445810	LOC107445810	E3 ubiquitin-protein ligase HERC2	PROTEIN_CODING
107445816	LOC107445816	uncharacterized LOC107445816	PROTEIN_CODING
107445823	LOC107445823	brain tumor protein	PROTEIN_CODING
107445824	LOC107445824	SURP and G-patch domain-containing protein 1	PROTEIN_CODING
107445825	LOC107445825	brain protein I3	PROTEIN_CODING
107445827	LOC107445827	uncharacterized LOC107445827	PROTEIN_CODING
107445829	LOC107445829	fas-binding factor 1 homolog	PROTEIN_CODING
107445841	LOC107445841	phenylacetaldehyde reductase	PROTEIN_CODING
107445845	LOC107445845	fatty-acid amide hydrolase 2-like	PROTEIN_CODING
107445872	LOC107445872	uncharacterized LOC107445872	PROTEIN_CODING	usherin
107445874	LOC107445874	phospholipid-transporting ATPase ID	PROTEIN_CODING
107445893	LOC107445893	45 kDa calcium-binding protein	PROTEIN_CODING
107445904	LOC107445904	cryptochrome-1	PROTEIN_CODING
107445917	LOC107445917	protein hu-li tai shao	PROTEIN_CODING
107445918	LOC107445918	hypoxia-inducible factor 1-alpha	PROTEIN_CODING
107445920	LOC107445920	myocyte-specific enhancer factor 2-like	PROTEIN_CODING	MEF-2
107445923	LOC107445923	kelch-like protein 5	PROTEIN_CODING
107445930	LOC107445930	DNA-directed RNA polymerase I subunit RPA49	PROTEIN_CODING
107445935	LOC107445935	PDZ domain-containing protein GIPC3	PROTEIN_CODING
107445943	LOC107445943	ninjurin-2	PROTEIN_CODING	ninjurin-1
107445957	LOC107445957	phosphatidylinositol transfer protein	PROTEIN_CODING
107445964	LOC107445964	serine/threonine-protein phosphatase 4 regulatory subunit 1	PROTEIN_CODING
107445965	LOC107445965	epimerase family protein SDR39U1	PROTEIN_CODING
107445973	LOC107445973	uncharacterized LOC107445973	PROTEIN_CODING
107445976	LOC107445976	neurexin-4	PROTEIN_CODING
107445982	LOC107445982	putative uncharacterized protein DDB_G0282133	PROTEIN_CODING
107446001	LOC107446001	Down syndrome cell adhesion molecule-like protein Dscam2	PROTEIN_CODING
107446008	LOC107446008	proteasomal ubiquitin receptor ADRM1-A	PROTEIN_CODING
107446009	LOC107446009	tyrosine-protein kinase ABL1	PROTEIN_CODING
107446012	LOC107446012	kielin/chordin-like protein	PROTEIN_CODING
107446019	LOC107446019	TBC1 domain family member 15	PROTEIN_CODING
107446025	LOC107446025	uncharacterized protein CG43867	PROTEIN_CODING
107446033	LOC107446033	serine/arginine-rich splicing factor 10	PROTEIN_CODING
107446048	LOC107446048	epidermal growth factor receptor	PROTEIN_CODING
107446051	LOC107446051	zinc finger protein 271	PROTEIN_CODING
107446055	LOC107446055	zinc finger protein 239	PROTEIN_CODING
107446056	LOC107446056	V-type proton ATPase 116 kDa subunit a1	PROTEIN_CODING
107446061	LOC107446061	uncharacterized LOC107446061	PROTEIN_CODING
107446062	LOC107446062	oligosaccharyltransferase complex subunit ostc-A	PROTEIN_CODING
107446065	LOC107446065	alcohol dehydrogenase class-3 chain L	PROTEIN_CODING
107446070	LOC107446070	ADP-ribose pyrophosphatase, mitochondrial	PROTEIN_CODING
107446074	LOC107446074	glypican-5	PROTEIN_CODING	dally
107446079	LOC107446079	putative sodium-dependent multivitamin transporter	PROTEIN_CODING
107446081	LOC107446081	uncharacterized LOC107446081	PROTEIN_CODING
107446083	LOC107446083	fatty acid hydroxylase domain-containing protein 2	PROTEIN_CODING
107446086	LOC107446086	poly [ADP-ribose] polymerase tankyrase	PROTEIN_CODING
107446087	LOC107446087	ero1-like protein	PROTEIN_CODING
107446090	LOC107446090	fumarate hydratase, mitochondrial	PROTEIN_CODING
107446108	LOC107446108	probable cardiolipin synthase (CMP-forming)	PROTEIN_CODING
107446114	LOC107446114	GRIP and coiled-coil domain-containing protein 1	PROTEIN_CODING
107446115	LOC107446115	extracellular sulfatase Sulf-1	PROTEIN_CODING
107446121	LOC107446121	nuclear receptor coactivator 2	PROTEIN_CODING
107446164	LOC107446164	xaa-Pro aminopeptidase 1	PROTEIN_CODING
107446167	LOC107446167	A disintegrin and metalloproteinase with thrombospondin motifs 18	PROTEIN_CODING
107446168	LOC107446168	putative glycerol kinase 5	PROTEIN_CODING
107446178	LOC107446178	elongation of very long chain fatty acids protein 7	PROTEIN_CODING
107446184	LOC107446184	BRD4-interacting chromatin-remodeling complex-associated protein	PROTEIN_CODING
107446216	LOC107446216	complement C3	PROTEIN_CODING
107446227	LOC107446227	TD and POZ domain-containing protein 3	PROTEIN_CODING
107446228	LOC107446228	uncharacterized LOC107446228	PROTEIN_CODING
107446234	LOC107446234	ribonuclease P protein subunit p20	PROTEIN_CODING
107446235	LOC107446235	la-related protein 4	PROTEIN_CODING
107446237	LOC107446237	eukaryotic translation initiation factor 1	PROTEIN_CODING
107446239	LOC107446239	DIS3-like exonuclease 1	PROTEIN_CODING
107446254	LOC107446254	otoferlin	PROTEIN_CODING
107446260	LOC107446260	exopolyphosphatase PRUNE1	PROTEIN_CODING
107446265	LOC107446265	nesprin-1	PROTEIN_CODING	nesprin-2
107446268	LOC107446268	aryl hydrocarbon receptor nuclear translocator homolog	PROTEIN_CODING
107446271	LOC107446271	zinc finger protein 844	PROTEIN_CODING
107446274	LOC107446274	probable serine incorporator	PROTEIN_CODING
107446278	LOC107446278	60S ribosomal protein L24	PROTEIN_CODING
107446292	LOC107446292	protein sel-1 homolog 1	PROTEIN_CODING
107446301	LOC107446301	terminal nucleotidyltransferase 4B	PROTEIN_CODING
107446303	LOC107446303	fat-like cadherin-related tumor suppressor homolog	PROTEIN_CODING
107446309	LOC107446309	histone PARylation factor 1	PROTEIN_CODING
107446315	LOC107446315	osteoclast-stimulating factor 1	PROTEIN_CODING
107446318	LOC107446318	UTP--glucose-1-phosphate uridylyltransferase	PROTEIN_CODING
107446327	LOC107446327	prolactin-releasing peptide receptor	PROTEIN_CODING
107446343	LOC107446343	uncharacterized LOC107446343	PROTEIN_CODING
107446348	LOC107446348	serine protease HTRA2, mitochondrial	PROTEIN_CODING
107446352	LOC107446352	ral GTPase-activating protein subunit alpha-1	PROTEIN_CODING
107446354	LOC107446354	cilia- and flagella-associated protein 36	PROTEIN_CODING
107446359	LOC107446359	uncharacterized LOC107446359	PROTEIN_CODING
107446364	LOC107446364	26S proteasome non-ATPase regulatory subunit 13	PROTEIN_CODING
107446372	LOC107446372	GDP-Man:Man(3)GlcNAc(2)-PP-Dol alpha-1,2-mannosyltransferase	PROTEIN_CODING
107446376	LOC107446376	mediator of RNA polymerase II transcription subunit 7	PROTEIN_CODING
107446391	LOC107446391	lysM and putative peptidoglycan-binding domain-containing protein 2	PROTEIN_CODING
107446396	LOC107446396	ankyrin repeat domain-containing protein 12	PROTEIN_CODING
107446399	LOC107446399	nephrin	PROTEIN_CODING
107446404	LOC107446404	syndetin	PROTEIN_CODING
107446405	LOC107446405	torsin-1A-interacting protein 2	PROTEIN_CODING
107446411	LOC107446411	transmembrane protein 59	PROTEIN_CODING
107446425	LOC107446425	ralA-binding protein 1	PROTEIN_CODING
107446426	LOC107446426	cell growth regulator with RING finger domain protein 1	PROTEIN_CODING
107446429	LOC107446429	egalitarian protein homolog	PROTEIN_CODING
107446431	LOC107446431	uncharacterized LOC107446431	PROTEIN_CODING
107446432	LOC107446432	eukaryotic translation initiation factor 4E type 2	PROTEIN_CODING
107446439	LOC107446439	nuclear pore membrane glycoprotein 210	PROTEIN_CODING
107446442	LOC107446442	uncharacterized protein NKAPD1	PROTEIN_CODING
107446449	LOC107446449	PCI domain-containing protein 2	PROTEIN_CODING
107446453	LOC107446453	enhancer of yellow 2 transcription factor	PROTEIN_CODING
107446472	LOC107446472	allatostatin-A receptor	PROTEIN_CODING
107446475	LOC107446475	uncharacterized LOC107446475	PROTEIN_CODING
107446476	LOC107446476	transcription initiation factor TFIID subunit 11	PROTEIN_CODING
107446482	LOC107446482	uncharacterized LOC107446482	PROTEIN_CODING
107446490	LOC107446490	hepatoma-derived growth factor-related protein 3	PROTEIN_CODING
107446492	LOC107446492	cytochrome P450 2C15	PROTEIN_CODING
107446496	LOC107446496	zinc finger protein 271	PROTEIN_CODING
107446506	LOC107446506	uncharacterized LOC107446506	PROTEIN_CODING
107446509	LOC107446509	eukaryotic translation initiation factor 4E type 3	PROTEIN_CODING
107446512	LOC107446512	methylcrotonoyl-CoA carboxylase subunit alpha, mitochondrial	PROTEIN_CODING
107446515	LOC107446515	retinoblastoma-associated protein	PROTEIN_CODING
107446520	LOC107446520	scavenger receptor class B member 1	PROTEIN_CODING
107446530	LOC107446530	alkylated DNA repair protein alkB homolog 8	PROTEIN_CODING
107446531	LOC107446531	protein lin-37 homolog	PROTEIN_CODING
107446536	LOC107446536	2-oxoisovalerate dehydrogenase subunit alpha, mitochondrial	PROTEIN_CODING
107446544	LOC107446544	glutathione S-transferase class-mu 26 kDa isozyme 47	PROTEIN_CODING
107446555	LOC107446555	probable ATP-dependent RNA helicase DDX23	PROTEIN_CODING
107446557	LOC107446557	probable assembly chaperone of rpl4	PROTEIN_CODING
107446559	LOC107446559	uncharacterized LOC107446559	PROTEIN_CODING
107446574	LOC107446574	epidermal growth factor receptor substrate 15-like 1	PROTEIN_CODING
107446576	LOC107446576	golgin subfamily A member 4	PROTEIN_CODING
107446587	LOC107446587	piezo-type mechanosensitive ion channel component 2	PROTEIN_CODING
107446595	LOC107446595	uncharacterized LOC107446595	PROTEIN_CODING
107446597	LOC107446597	tetraspanin-5	PROTEIN_CODING
107446599	LOC107446599	inactive peptidyl-prolyl cis-trans isomerase FKBP6	PROTEIN_CODING
107446606	LOC107446606	importin subunit alpha-1	PROTEIN_CODING
107446628	LOC107446628	DNA replication licensing factor mcm7-B	PROTEIN_CODING
107446630	LOC107446630	TBC domain-containing protein kinase-like protein	PROTEIN_CODING
107446631	LOC107446631	protein adenylyltransferase SelO, mitochondrial	PROTEIN_CODING
107446640	LOC107446640	T-complex protein 1 subunit theta	PROTEIN_CODING
107446642	LOC107446642	exonuclease 1	PROTEIN_CODING
107446654	LOC107446654	cationic amino acid transporter 3	PROTEIN_CODING
107446658	LOC107446658	la-related protein 1	PROTEIN_CODING
107446660	LOC107446660	MFS-type transporter SLC18B1	PROTEIN_CODING
107446661	LOC107446661	zinc finger protein 184	PROTEIN_CODING
107446663	LOC107446663	forkhead box protein P1	PROTEIN_CODING
107446664	LOC107446664	importin subunit alpha-1	PROTEIN_CODING
107446665	LOC107446665	WD repeat-containing protein 35	PROTEIN_CODING
107446670	LOC107446670	uncharacterized LOC107446670	PROTEIN_CODING
107446696	LOC107446696	coronin-7	PROTEIN_CODING	coronin
107446698	LOC107446698	proline-rich protein PRCC	PROTEIN_CODING
107446699	LOC107446699	autophagy-related protein 2 homolog B	PROTEIN_CODING
107446702	LOC107446702	uncharacterized LOC107446702	PROTEIN_CODING
107446703	LOC107446703	macrophage mannose receptor 1	PROTEIN_CODING
107446709	LOC107446709	RNA guanine-N7 methyltransferase activating subunit	PROTEIN_CODING
107446718	LOC107446718	E3 ubiquitin-protein ligase RNF126	PROTEIN_CODING
107446719	LOC107446719	mitochondrial inner membrane protease subunit 1	PROTEIN_CODING
107446721	LOC107446721	46 kDa FK506-binding nuclear protein	PROTEIN_CODING
107446727	LOC107446727	phosphatidylinositol-binding clathrin assembly protein LAP	PROTEIN_CODING
107446733	LOC107446733	zinc finger protein 570	PROTEIN_CODING
107446734	LOC107446734	zinc finger protein 883	PROTEIN_CODING
107446735	LOC107446735	gastrula zinc finger protein XlCGF71.1	PROTEIN_CODING
107446737	LOC107446737	uncharacterized protein F58A4.6	PROTEIN_CODING
107446738	LOC107446738	zinc finger protein 271	PROTEIN_CODING
107446741	LOC107446741	zinc finger protein 850-like	PROTEIN_CODING
107446745	LOC107446745	28S ribosomal protein S9, mitochondrial	PROTEIN_CODING
107446746	LOC107446746	putative RNA-binding protein Luc7-like 2	PROTEIN_CODING
107446750	LOC107446750	DNA-directed RNA polymerase I subunit RPA49	PROTEIN_CODING
107446768	LOC107446768	homocysteine S-methyltransferase 1	PROTEIN_CODING
107446773	LOC107446773	alpha-tocopherol transfer protein-like	PROTEIN_CODING
107446815	LOC107446815	uncharacterized LOC107446815	PROTEIN_CODING
107446821	LOC107446821	serine/threonine-protein phosphatase 2A regulatory subunit B'' subunit beta	PROTEIN_CODING
107446833	LOC107446833	cold shock domain-containing protein E1	PROTEIN_CODING
107446834	LOC107446834	NADH dehydrogenase [ubiquinone] 1 beta subcomplex subunit 8, mitochondrial	PROTEIN_CODING
107446839	LOC107446839	cell division cycle protein 16 homolog	PROTEIN_CODING
107446842	LOC107446842	uncharacterized LOC107446842	PROTEIN_CODING
107446848	LOC107446848	disintegrin and metalloproteinase domain-containing protein 11	PROTEIN_CODING
107446852	LOC107446852	ras association domain-containing protein 2	PROTEIN_CODING
107446853	LOC107446853	thioredoxin-like protein 1	PROTEIN_CODING
107446878	LOC107446878	AT-rich interactive domain-containing protein 5B	PROTEIN_CODING
107446879	LOC107446879	putative pre-mRNA-splicing factor ATP-dependent RNA helicase PRP1	PROTEIN_CODING
107446882	LOC107446882	protein BCCIP homolog	PROTEIN_CODING
107446883	LOC107446883	E3 ubiquitin-protein ligase RMND5A	PROTEIN_CODING
107446884	LOC107446884	origin recognition complex subunit 4	PROTEIN_CODING
107446892	LOC107446892	uncharacterized LOC107446892	PROTEIN_CODING
107446897	LOC107446897	protein unc-50 homolog A	PROTEIN_CODING
107446908	LOC107446908	uridine diphosphate glucose pyrophosphatase NUDT22	PROTEIN_CODING
107446915	LOC107446915	ninein-like protein	PROTEIN_CODING
107446917	LOC107446917	ATP synthase subunit O, mitochondrial	PROTEIN_CODING
107446928	LOC107446928	uncharacterized LOC107446928	PROTEIN_CODING
107446933	LOC107446933	signal recognition particle receptor subunit beta	PROTEIN_CODING
107446937	LOC107446937	uncharacterized LOC107446937	PROTEIN_CODING
107446950	LOC107446950	venom protein 164	PROTEIN_CODING
107446961	LOC107446961	polyhomeotic-like protein 3	PROTEIN_CODING
107446963	LOC107446963	beta-ureidopropionase	PROTEIN_CODING
107446968	LOC107446968	glutamate receptor ionotropic, NMDA 2B	PROTEIN_CODING
107446971	LOC107446971	soluble guanylate cyclase 88E	PROTEIN_CODING
107446979	LOC107446979	meiosis regulator and mRNA stability factor 1	PROTEIN_CODING	limkain-b1
107446985	LOC107446985	cytosolic 10-formyltetrahydrofolate dehydrogenase	PROTEIN_CODING
107446990	LOC107446990	zinc finger E-box-binding homeobox 2	PROTEIN_CODING
107446995	LOC107446995	coiled-coil domain-containing protein 39	PROTEIN_CODING
107446996	LOC107446996	RNA-binding protein 42	PROTEIN_CODING
107446997	LOC107446997	probable phospholipid-transporting ATPase IA	PROTEIN_CODING
107447012	LOC107447012	UNC93-like protein MFSD11	PROTEIN_CODING
107447013	LOC107447013	protein C12orf4	PROTEIN_CODING
107447014	LOC107447014	autophagy protein 12-like	PROTEIN_CODING
107447015	LOC107447015	serine-rich adhesin for platelets	PROTEIN_CODING
107447021	LOC107447021	histone H2A	PROTEIN_CODING
107447023	LOC107447023	protein yippee-like 5	PROTEIN_CODING
107447028	LOC107447028	DNA-directed RNA polymerases I, II, and III subunit RPABC3	PROTEIN_CODING
107447029	LOC107447029	pyruvate kinase PKM	PROTEIN_CODING
107447030	LOC107447030	intraflagellar transport protein 81 homolog	PROTEIN_CODING
107447063	LOC107447063	probable helicase with zinc finger domain	PROTEIN_CODING
107447073	LOC107447073	ornithine decarboxylase	PROTEIN_CODING
107447080	LOC107447080	angiomotin	PROTEIN_CODING
107447085	LOC107447085	transmembrane protein 256 homolog	PROTEIN_CODING
107447097	LOC107447097	PITH domain-containing protein 1	PROTEIN_CODING
107447098	LOC107447098	uncharacterized LOC107447098	PROTEIN_CODING	iporin
107447107	LOC107447107	snRNA-activating protein complex subunit 4	PROTEIN_CODING
107447112	LOC107447112	heterogeneous nuclear ribonucleoprotein H2	PROTEIN_CODING
107447116	LOC107447116	zinc metalloproteinase-disintegrin-like atrase-A	PROTEIN_CODING
107447120	LOC107447120	lysine--tRNA ligase	PROTEIN_CODING
107447145	LOC107447145	methylcrotonoyl-CoA carboxylase beta chain, mitochondrial	PROTEIN_CODING
107447150	LOC107447150	E3 ubiquitin-protein ligase ubr3	PROTEIN_CODING
107447155	LOC107447155	elongin-C	PROTEIN_CODING
107447163	LOC107447163	vesicle-associated membrane protein 1	PROTEIN_CODING
107447169	LOC107447169	calnexin	PROTEIN_CODING
107447171	LOC107447171	zinc finger protein 271	PROTEIN_CODING
107447172	LOC107447172	uncharacterized LOC107447172	PROTEIN_CODING
107447180	LOC107447180	protein Wnt-5b-like	PROTEIN_CODING	Wnt5
107447184	LOC107447184	uncharacterized LOC107447184	PROTEIN_CODING
107447219	LOC107447219	hemicentin-2	PROTEIN_CODING
107447221	LOC107447221	RNA helicase Mov10l1	PROTEIN_CODING
107447224	LOC107447224	Golgi phosphoprotein 3 homolog sauron	PROTEIN_CODING
107447228	LOC107447228	putative uncharacterized protein DDB_G0282133	PROTEIN_CODING
107447237	LOC107447237	leucine-rich repeat protein soc-2 homolog	PROTEIN_CODING
107447241	LOC107447241	M-phase inducer phosphatase 1-B	PROTEIN_CODING
107447245	LOC107447245	sodium/hydrogen exchanger 8	PROTEIN_CODING
107447246	LOC107447246	uncharacterized LOC107447246	PROTEIN_CODING
107447270	LOC107447270	uncharacterized LOC107447270	PROTEIN_CODING
107447287	LOC107447287	CDK5 regulatory subunit-associated protein 3	PROTEIN_CODING
107447299	LOC107447299	RNA-dependent RNA polymerase 2	PROTEIN_CODING
107447300	LOC107447300	uncharacterized LOC107447300	PROTEIN_CODING
107447301	LOC107447301	malectin-B	PROTEIN_CODING	malectin
107447311	LOC107447311	recombining binding protein suppressor of hairless
107447326	LOC107447326	uncharacterized LOC107447326	PROTEIN_CODING
107447343	LOC107447343	potassium voltage-gated channel subfamily KQT member 1	PROTEIN_CODING
107447371	LOC107447371	dual specificity protein phosphatase CDC14AB	PROTEIN_CODING
107447374	LOC107447374	abasic site processing protein HMCES	PROTEIN_CODING
107447376	LOC107447376	coiled-coil domain-containing protein AGAP005037	PROTEIN_CODING
107447383	LOC107447383	protein O-mannosyl-transferase Tmtc3	PROTEIN_CODING
107447386	LOC107447386	exportin-6	PROTEIN_CODING
107447410	LOC107447410	uncharacterized LOC107447410	PROTEIN_CODING
107447412	LOC107447412	mucin-4	PROTEIN_CODING	zonadhesin
107447418	LOC107447418	uncharacterized LOC107447418	PROTEIN_CODING
107447425	LOC107447425	mitotic checkpoint protein BUB3	PROTEIN_CODING
107447427	LOC107447427	diphosphomevalonate decarboxylase	PROTEIN_CODING
107447443	LOC107447443	uncharacterized LOC107447443	PROTEIN_CODING
107447445	LOC107447445	uncharacterized LOC107447445	PROTEIN_CODING
107447455	LOC107447455	protein FAM110B	PROTEIN_CODING
107447458	LOC107447458	uncharacterized LOC107447458	PROTEIN_CODING
107447495	LOC107447495	TD and POZ domain-containing protein 3	PROTEIN_CODING
107447511	LOC107447511	uncharacterized LOC107447511	PROTEIN_CODING
107447512	LOC107447512	60S ribosomal protein L28	PROTEIN_CODING
107447514	LOC107447514	serine/threonine-protein kinase Pak	PROTEIN_CODING
107447528	LOC107447528	tight junction protein ZO-1	PROTEIN_CODING
107447533	LOC107447533	Down syndrome cell adhesion molecule homolog	PROTEIN_CODING
107447546	LOC107447546	glutaredoxin 3	PROTEIN_CODING
107447586	LOC107447586	U4/U6 small nuclear ribonucleoprotein Prp3	PROTEIN_CODING
107447587	LOC107447587	phosphotriesterase-related protein	PROTEIN_CODING
107447589	LOC107447589	sulfotransferase 4A1	PROTEIN_CODING
107447610	LOC107447610	dipeptidyl peptidase 3	PROTEIN_CODING
107447618	LOC107447618	sorbin and SH3 domain-containing protein 1	PROTEIN_CODING
107447625	LOC107447625	probable phospholipid-transporting ATPase IM	PROTEIN_CODING
107447629	LOC107447629	sorting nexin-2	PROTEIN_CODING
107447633	LOC107447633	eukaryotic translation initiation factor 3 subunit J	PROTEIN_CODING
107447634	LOC107447634	acylamino-acid-releasing enzyme	PROTEIN_CODING
107447646	LOC107447646	sterol O-acyltransferase 1	PROTEIN_CODING
107447647	LOC107447647	kinesin-like protein KIF11-B	PROTEIN_CODING
107447652	LOC107447652	fanconi-associated nuclease 1	PROTEIN_CODING
107447653	LOC107447653	coiled-coil domain-containing protein 22 homolog	PROTEIN_CODING
107447655	LOC107447655	uncharacterized LOC107447655	PROTEIN_CODING
107447662	LOC107447662	alkaline phosphatase	PROTEIN_CODING
107447666	LOC107447666	regulator of nonsense transcripts 3B	PROTEIN_CODING
107447672	LOC107447672	prominin-1	PROTEIN_CODING
107447676	LOC107447676	myotubularin-related protein 14	PROTEIN_CODING
107447689	LOC107447689	protein nervous wreck	PROTEIN_CODING
107447693	LOC107447693	probable ribosome biogenesis protein RLP24	PROTEIN_CODING
107447702	LOC107447702	xaa-Pro dipeptidase	PROTEIN_CODING
107447705	LOC107447705	T-complex protein 1 subunit delta	PROTEIN_CODING
107447709	LOC107447709	putative GTP-binding protein 6	PROTEIN_CODING
107447713	LOC107447713	uncharacterized LOC107447713	PROTEIN_CODING
107447719	LOC107447719	uncharacterized LOC107447719	PROTEIN_CODING
107447727	LOC107447727	eukaryotic translation initiation factor 3 subunit E-A	PROTEIN_CODING
107447745	LOC107447745	transmembrane protein 98	PROTEIN_CODING
107447748	LOC107447748	MKRN2 opposite strand protein	PROTEIN_CODING
107447757	LOC107447757	probable arginine--tRNA ligase, mitochondrial	PROTEIN_CODING
107447766	LOC107447766	sestrin-1	PROTEIN_CODING	sestrin-3
107447770	LOC107447770	cullin-1	PROTEIN_CODING
107447772	LOC107447772	putative inhibitor of apoptosis	PROTEIN_CODING
107447773	LOC107447773	pantothenate kinase 1	PROTEIN_CODING
107447775	LOC107447775	uracil-DNA glycosylase	PROTEIN_CODING
107447787	LOC107447787	uncharacterized LOC107447787	PROTEIN_CODING
107447793	LOC107447793	carboxypeptidase E	PROTEIN_CODING
107447795	LOC107447795	fibroblast growth factor receptor substrate 3	PROTEIN_CODING
107447799	LOC107447799	low-density lipoprotein receptor	PROTEIN_CODING
107447806	LOC107447806	cyclic AMP-dependent transcription factor ATF-6 alpha	PROTEIN_CODING
107447813	LOC107447813	GPI ethanolamine phosphate transferase 3	PROTEIN_CODING
107447815	LOC107447815	serine/threonine-protein kinase ULK3	PROTEIN_CODING
107447821	LOC107447821	uncharacterized LOC107447821	PROTEIN_CODING
107447823	LOC107447823	putative zinc finger protein 840	PROTEIN_CODING
107447826	LOC107447826	serine-rich adhesin for platelets	PROTEIN_CODING
107447830	LOC107447830	cytoplasmic dynein 1 light intermediate chain 2	PROTEIN_CODING
107447833	LOC107447833	ADP-dependent glucokinase	PROTEIN_CODING
107447836	LOC107447836	serine/threonine-protein kinase greatwall	PROTEIN_CODING
107447848	LOC107447848	adapter molecule Crk	PROTEIN_CODING
107447860	LOC107447860	xylosyltransferase oxt	PROTEIN_CODING
107447861	LOC107447861	uncharacterized LOC107447861	PROTEIN_CODING
107447864	LOC107447864	40S ribosomal protein S15Aa	PROTEIN_CODING
107447872	LOC107447872	uncharacterized LOC107447872	PROTEIN_CODING
[truncated: 21,657 more rows]
