# Supplementary material for: Single-cell RNA sequencing of mid-to-late stage spider embryos: new insights into spider development
Source: BMC Genomics. 2024 Feb 7;25:150. doi: 10.1186/s12864-023-09898-x (PMC10848406; doi:10.1186/s12864-023-09898-x)
Supplement: Supplementary file 74 — Additional file 74. [file 12864_2023_9898_MOESM74_ESM.xlsx]

## Sheet: Markers
p_val	avg_log2FC	pct.1	pct.2	p_val_adj	Cluster	Gene	Designated Name	Relevant Information/Publication(s)	Description	Forward primer 1	Forward primer 2	Backward primer 1	Backward primer 2
1.64861e-199	47.9624	1	0.751	2.74807e-195	Cluster-I	LOC107436697			von Willebrand factor C and EGF domain-containing protein
1.0756e-104	16.9486	0.969	0.804	1.79292e-100		LOC107456260			uncharacterized LOC107456260
1.06626e-85	4.44184	0.72	0.285	1.77734e-81		LOC107442242	Pt-hex1; hexosaminidase 1		beta-hexosaminidase subunit beta	CAGTTCTACAGCCTCCGACT	AGCATGAAAGGCAAGAAGCAC	gggTAATACGACTCACTATAGTGACTCCACAATCTTTCCGCA	gggTAATACGACTCACTATAGCCGTCCACATATTCTCCCCA
8.67035e-75	21.8828	0.847	0.512	1.44526e-70		LOC107444068			serine-rich adhesin for platelets
2.40902e-73	12.9193	0.776	0.394	4.01559e-69		LOC107446178	Pt-elovl7; elongation of very long chain fatty acids protein 7		elongation of very long chain fatty acids protein 7	CTCTTTGCGGTTGGGTGTTC	GGATGCACCGCTGCAAAAA	gggTAATACGACTCACTATAGGCGACTGCATATAGTTCCGTT	gggTAATACGACTCACTATAGTGTTTCGGTGTGGAAGAAAATCG
1.78913e-61	19.1052	0.606	0.275	2.98229e-57		LOC107445173			endochitinase
1.43761e-58	4.43011	0.534	0.201	2.39635e-54		LOC107447415			protein masquerade
1.13004e-57	11.6512	0.858	0.552	1.88367e-53		LOC107438554			muscleblind-like protein 2
2.75599e-51	0.357571	0.361	0.105	4.59396e-47		LOC107438527			transmembrane protease serine 3
1.26543e-50	0.520597	0.529	0.207	2.10935e-46		LOC107454270			putative polypeptide N-acetylgalactosaminyltransferase 9
1.56135e-47	1.23276	0.308	0.081	2.60262e-43		LOC107449664			blastula protease 10
2.17691e-47	3.85095	0.611	0.285	3.62869e-43		LOC107446858			patched domain-containing protein 3
2.10999e-42	5.26007	0.341	0.106	3.51714e-38		LOC107443800			solute carrier organic anion transporter family member 74D
9.09263e-42	4.46992	0.891	0.695	1.51565e-37		LOC107438836			SPARC
2.29166e-40	18.0923	0.98	0.89	3.81996e-36		LOC107449304			innexin inx2-like
7.71567e-38	2.18535	0.616	0.324	1.28612e-33		LOC107453848			very-long-chain 3-oxoacyl-CoA reductase-B
1.23614e-37	20.4687	0.822	0.607	2.06052e-33		LOC107438963			chitinase-3-like protein 1
3.43508e-36	0.84394	0.313	0.099	5.72594e-32		LOC107437031			transferrin
4.42981e-36	1.92073	0.514	0.244	7.38404e-32		LOC107438430			protein dhs-3
2.20426e-35	0.348965	0.87	0.68	3.67428e-31		LOC107440338			protein disulfide-isomerase
7.10649e-34	1.28868	0.623	0.342	1.18458e-29		LOC107442148	Pt-fz4.1	Janssen et al. 2015	frizzled-4
3.86894e-33	50.8462	0.499	0.256	6.44913e-29		LOC107441097			bone morphogenetic protein 2-A
7.39532e-33	5.39285	0.735	0.485	1.23273e-28		LOC107447704			protein ERGIC-53
1.04751e-31	0.76143	0.102	0.013	1.74609e-27		LOC107446216			complement C3
4.09589e-31	1.08682	0.216	0.058	6.82744e-27		LOC107443946			extracellular serine/threonine protein kinase four-jointed-like
5.53688e-31	1.28645	0.43	0.192	9.22942e-27		LOC107440433			microsomal triglyceride transfer protein large subunit
1.33168e-29	2.09972	0.364	0.149	2.21978e-25		LOC107442813			uncharacterized LOC107442813
1.89699e-29	0.623714	0.142	0.028	3.16208e-25		LOC107439964			carboxypeptidase B
1.06852e-28	0.516972	0.275	0.092	1.78112e-24		LOC107450357			uncharacterized LOC107450357
3.57579e-28	0.333127	0.163	0.037	5.96049e-24		LOC107455205			isatin hydrolase
8.42574e-28	1.21783	0.438	0.206	1.40449e-23		LOC107438986			neprilysin-2-like
9.03417e-28	2.67175	0.852	0.661	1.50591e-23		LOC107449275			innexin inx2
1.05883e-26	3.02761	0.656	0.422	1.76497e-22		LOC107455850			transmembrane protein 178B
3.54111e-25	1.12963	0.438	0.22	5.90267e-21		LOC107451304			uncharacterized LOC107451304
2.28321e-24	0.782182	0.453	0.229	3.80588e-20		LOC107457100			putative ferric-chelate reductase 1 homolog
7.83357e-23	1.89471	0.539	0.308	1.30578e-18		LOC107453813			uncharacterized LOC107453813
8.21585e-23	0.657191	0.486	0.259	1.3695e-18		LOC107441084			low-density lipoprotein receptor-related protein 2
2.84014e-22	1.31778	0.44	0.229	4.73423e-18		LOC107442187			uncharacterized LOC107442187
4.18746e-22	1.61736	0.379	0.178	6.98008e-18		LOC107437399			protein masquerade
5.51308e-22	0.834343	0.547	0.309	9.18975e-18		LOC107451935			uncharacterized LOC107451935
5.63889e-22	3.11112	0.85	0.691	9.39946e-18		LOC107454767			translocon-associated protein subunit gamma
5.84338e-22	0.654269	0.168	0.048	9.74032e-18		LOC107452295			uncharacterized LOC107452295
5.94577e-22	0.852747	0.545	0.329	9.911e-18		LOC107445976			neurexin-4
1.19136e-21	0.793297	0.639	0.434	1.98588e-17		LOC107455363			dolichyl-diphosphooligosaccharide--protein glycosyltransferase subunit 2
1.4066e-21	0.44524	0.239	0.087	2.34467e-17		LOC107452631			putative defense protein 3
2.96815e-21	3.17397	0.746	0.568	4.94761e-17		LOC107449037			uncharacterized LOC107449037
3.11053e-21	0.613117	0.42	0.215	5.18494e-17		LOC107436245			polypeptide N-acetylgalactosaminyltransferase 1
3.37638e-21	0.667108	0.295	0.126	5.62809e-17		LOC107439482			dehydrogenase/reductase SDR family member on chromosome X
4.19344e-21	1.15203	0.26	0.103	6.99004e-17		LOC107439315	Pt-irx2	Leite et al. 2018	iroquois-class homeodomain protein IRX-4
1.07468e-20	2.84348	0.702	0.52	1.79139e-16		LOC107451692			translocon-associated protein subunit alpha
2.05402e-20	0.405598	0.58	0.374	3.42385e-16		LOC107454867			endothelin-converting enzyme 2
2.3185e-20	2.96947	0.3	0.13	3.86471e-16		LOC107436928			sphingomyelin phosphodiesterase
2.52263e-20	1.14761	0.628	0.406	4.20497e-16		LOC107437507			dolichyl-diphosphooligosaccharide--protein glycosyltransferase 48 kDa subunit
2.88235e-20	1.56399	0.506	0.299	4.80458e-16		LOC107446122			translocating chain-associated membrane protein 1-like 1
1.1391e-19	0.532203	0.267	0.11	1.89876e-15		LOC107443634			platelet glycoprotein 4
2.88976e-19	2.21856	0.26	0.109	4.81695e-15		LOC107454206			fibrillin-1
3.85507e-19	0.44532	0.295	0.129	6.42602e-15		LOC107438531			serine-rich adhesin for platelets
4.05223e-19	0.579392	0.356	0.175	6.75467e-15		LOC107452185			LHFPL tetraspan subfamily member 3 protein
6.25658e-19	11.5342	0.471	0.277	1.04291e-14		LOC107437626			protein obstructor-E
1.40787e-18	0.603257	0.244	0.099	2.34678e-14		LOC107448317			glutaminyl-peptide cyclotransferase
2.07455e-18	1.29408	0.478	0.284	3.45807e-14		LOC107443364			uncharacterized LOC107443364
1.07422e-17	0.53713	0.295	0.137	1.79062e-13		LOC107448881			uncharacterized LOC107448881
1.31801e-17	0.571305	0.308	0.145	2.197e-13		LOC107457033			homeotic protein ultrabithorax
1.89473e-17	0.405715	0.389	0.202	3.15832e-13		LOC107457565			chaoptin
3.58856e-17	1.42892	0.239	0.101	5.98177e-13		LOC107454320			uncharacterized LOC107454320
3.94869e-17	1.27236	0.42	0.239	6.58207e-13		LOC107443710			cadherin-related tumor suppressor
5.17532e-17	0.654513	0.249	0.108	8.62674e-13		LOC107448634			dermonecrotic toxin LcsSicTox-betaIC1
4.71319e-16	0.343847	0.165	0.057	7.85642e-12		LOC107437117			intracellular coagulation inhibitor 1
6.02996e-16	5.87992	0.137	0.043	1.00513e-11		LOC107439124			retinol dehydrogenase 11
7.41759e-16	1.78269	0.679	0.512	1.23644e-11		LOC107455563			transmembrane emp24 domain-containing protein 10
9.63365e-16	3.16986	0.234	0.103	1.60583e-11		LOC107437670			bone morphogenetic protein 3
1.09606e-15	0.478995	0.659	0.491	1.82702e-11		LOC107447751			protein disulfide-isomerase A3
1.1385e-15	1.10593	0.112	0.031	1.89776e-11		LOC122268908			uncharacterized LOC122268908
3.02327e-15	2.94287	0.252	0.116	5.03948e-11		LOC107445008			elongation of very long chain fatty acids protein AAEL008004-like
1.38756e-14	0.365364	0.163	0.059	2.31292e-10		LOC107454566			uncharacterized LOC107454566
1.86805e-14	0.474575	0.29	0.145	3.11385e-10		LOC107441256			transmembrane protein 68
2.4486e-14	0.297464	0.178	0.069	4.08156e-10		LOC107443959			lachesin
4.09796e-14	1.4604	0.158	0.059	6.83089e-10		LOC107438039			uncharacterized LOC107438039
4.8107e-14	0.380507	0.097	0.026	8.01896e-10		LOC107445906			UPF0462 protein C4orf33 homolog
5.12436e-14	0.365194	0.206	0.088	8.5418e-10		LOC107446876			early growth response protein 1-B
7.81117e-14	2.75503	0.209	0.091	1.30204e-09		LOC107442050			laminin subunit alpha-1
8.13215e-14	0.31937	0.372	0.208	1.35555e-09		LOC107455611			ATP-binding cassette sub-family G member 5
8.67309e-14	1.77803	0.27	0.136	1.44572e-09		LOC107446902			uncharacterized LOC107446902
1.67985e-13	1.03092	0.598	0.416	2.80014e-09		LOC107439728			transmembrane emp24 domain-containing protein eca
1.7173e-13	0.35403	0.155	0.058	2.86257e-09		LOC107453597			fibroblast growth factor 8
2.97413e-13	0.728657	0.527	0.364	4.95758e-09		LOC107453887			translocon-associated protein subunit beta
4.08785e-13	0.363696	0.193	0.082	6.81403e-09		LOC107444874			cadherin-99C
6.87105e-13	0.968614	0.59	0.425	1.14534e-08		LOC107451987			dnaJ homolog shv
7.31619e-13	0.545271	0.224	0.106	1.21954e-08		LOC107438659			protein O-mannosyl-transferase TMTC2
1.38e-12	0.302116	0.112	0.036	2.30031e-08		LOC107449945			laminin subunit gamma-1
1.55606e-12	7.2784	0.293	0.161	2.59379e-08		LOC107439507			protein spaetzle 3
2.6318e-12	0.557795	0.338	0.192	4.38695e-08		LOC107455121			tyrosine-protein phosphatase 99A
2.93933e-12	0.26285	0.16	0.064	4.89956e-08		LOC107442529			nose resistant to fluoxetine protein 6
2.9454e-12	0.738101	0.262	0.135	4.90969e-08		LOC107444593			uncharacterized LOC107444593
2.99723e-12	5.93457	0.272	0.146	4.99608e-08		LOC107453587			L-sorbose 1-dehydrogenase
3.0572e-12	1.85353	0.494	0.329	5.09604e-08		LOC107437786			uncharacterized LOC107437786
3.16212e-12	0.707228	0.555	0.394	5.27094e-08		LOC107444181			dolichyl-diphosphooligosaccharide--protein glycosyltransferase subunit 1
3.25973e-12	4.01137	0.168	0.072	5.43365e-08		LOC107449343			excitatory amino acid transporter
3.71078e-12	1.75228	0.389	0.236	6.1855e-08		LOC107438015			growth arrest-specific protein 1
3.93493e-12	0.610043	0.382	0.229	6.55913e-08		LOC107439664			transmembrane emp24 domain-containing protein 2
5.88137e-12	0.853035	0.308	0.173	9.80365e-08		LOC107442886			leucine-rich repeats and immunoglobulin-like domains protein 3
6.56389e-12	0.973641	0.631	0.465	1.09413e-07		LOC107441003			integrin beta-PS
8.55715e-12	0.605706	0.425	0.272	1.42639e-07		LOC107437945			keratinocyte-associated protein 2
9.03779e-12	0.534901	0.326	0.186	1.50651e-07		LOC107442369			tumor suppressor candidate 3
9.04681e-12	0.784133	0.542	0.374	1.50801e-07		LOC107436110			signal peptidase complex subunit 3
1.30793e-11	0.436982	0.186	0.083	2.18019e-07		LOC107447646			sterol O-acyltransferase 1
1.49448e-11	0.521899	0.397	0.243	2.49114e-07		LOC107438897			cadherin-23
2.22652e-11	0.356359	0.214	0.102	3.71139e-07		LOC107448207			uncharacterized LOC107448207
2.24461e-11	0.438575	0.425	0.269	3.74154e-07		LOC122269686			integrin beta-1-A-like
2.9467e-11	1.90656	0.132	0.05	4.91185e-07		LOC107443755			A disintegrin and metalloproteinase with thrombospondin motifs 9
3.81497e-11	0.707362	0.328	0.195	6.35918e-07		LOC107449243			kin of IRRE-like protein 1
4.28369e-11	0.333149	0.165	0.071	7.14049e-07		LOC122268446			protein O-mannosyl-transferase 2-like
5.01039e-11	0.882278	0.672	0.544	8.35182e-07		LOC107447326			uncharacterized LOC107447326
5.75424e-11	0.283698	0.15	0.062	9.59174e-07		LOC107446439			nuclear pore membrane glycoprotein 210
3.30002e-10	0.615189	0.316	0.187	5.50081e-06		LOC107455373			NADPH--cytochrome P450 reductase
3.46339e-10	0.688122	0.232	0.121	5.77312e-06		LOC107456502			uncharacterized LOC107456502
4.10124e-10	15.5547	0.043	0.008	6.83635e-06		LOC107444356			heme-binding protein 1-like
5.25449e-10	0.840234	0.796	0.673	8.75871e-06		LOC107455328			translocation protein SEC62
6.18318e-10	0.533425	0.14	0.06	1.03067e-05		LOC107444164			astakine-like
6.69621e-10	0.461386	0.226	0.119	1.11619e-05		LOC107446923			transmembrane emp24 domain-containing protein 6
8.21497e-10	0.251871	0.201	0.1	1.36935e-05		LOC107456350			retinol dehydrogenase 7
8.55063e-10	0.520879	0.338	0.204	1.4253e-05		LOC107441235			tyrosine kinase receptor Cad96Ca
1.40123e-09	0.975719	0.242	0.13	2.3357e-05		LOC122269545			carboxypeptidase A1-like
1.63704e-09	0.354583	0.277	0.157	2.72878e-05		LOC107442137			uncharacterized LOC107442137
1.87323e-09	0.298771	0.316	0.191	3.12249e-05		LOC107447991			CD151 antigen
2.07159e-09	0.29221	0.188	0.093	3.45313e-05		LOC107457357			tyrosine-protein kinase RYK
2.45997e-09	0.356669	0.372	0.246	4.10052e-05		LOC107456393			tensin-1
3.27284e-09	0.556978	0.43	0.295	5.45549e-05		LOC107438934			cathepsin L
3.53298e-09	0.262229	0.153	0.07	5.88912e-05		LOC107452757			melanotransferrin
3.78133e-09	0.450765	0.234	0.129	6.3031e-05		LOC107448228			neuronal membrane glycoprotein M6-a
5.01299e-09	0.489802	0.316	0.193	8.35616e-05		LOC107447253			PR domain zinc finger protein 1
5.23026e-09	1.26098	0.56	0.431	8.71832e-05		LOC107437486			mesencephalic astrocyte-derived neurotrophic factor homolog
5.39705e-09	0.566109	0.328	0.201	8.99634e-05		LOC107453621			surfeit locus protein 4 homolog
6.32818e-09	0.396297	0.519	0.375	0.000105484		LOC107456718			translocon-associated protein subunit delta
6.9301e-09	0.266208	0.275	0.16	0.000115518		LOC107457322			uncharacterized LOC107457322
9.69592e-09	0.368582	0.303	0.184	0.000161621		LOC107449501			uncharacterized LOC107449501
1.27615e-08	0.632032	0.453	0.324	0.000212721		LOC107443556			protein disulfide-isomerase A5
1.67921e-08	0.345034	0.13	0.057	0.000279908		LOC107443664			metabotropic glutamate receptor 3
1.73228e-08	0.50306	0.379	0.247	0.000288754		LOC107444233			cubilin
1.84393e-08	0.581895	0.382	0.257	0.000307364		LOC107452542			dolichyl-diphosphooligosaccharide--protein glycosyltransferase subunit STT3B
1.9788e-08	4.53343	0.3	0.19	0.000329846		LOC107445925			uncharacterized LOC107445925
2.55229e-08	0.394277	0.188	0.099	0.000425441		LOC107437401			tyrosine-protein kinase Btk29A
3.47956e-08	0.273135	0.127	0.057	0.000580008		LOC107445428			BMP and activin membrane-bound inhibitor homolog
3.61182e-08	0.514027	0.461	0.329	0.000602055		LOC107442769			neurogenic locus Notch protein
3.82823e-08	0.390339	0.176	0.09	0.000638128		LOC107445613			protein mab-21-like 2
4.60609e-08	0.378845	0.158	0.078	0.00076779		LOC107449348			glucose dehydrogenase [FAD, quinone]
4.84951e-08	0.468269	0.176	0.09	0.000808365		LOC107454008			venom metalloproteinase 3
5.14645e-08	0.581518	0.524	0.404	0.000857861		LOC107456568			sodium/potassium-transporting ATPase subunit alpha
5.93395e-08	0.36826	0.328	0.211	0.000989131		LOC107446062			oligosaccharyltransferase complex subunit ostc-A
7.05118e-08	1.65804	0.392	0.277	0.00117536		LOC107450980	Pt-omb	Janssen et al. 2008	T-box transcription factor TBX3-like
7.33568e-08	2.77377	0.58	0.455	0.00122279		LOC107445248			calsyntenin-1
7.7039e-08	0.497084	0.346	0.23	0.00128416		LOC107442211			uncharacterized LOC107442211
8.32478e-08	0.323771	0.288	0.177	0.00138766		LOC107454519			protein catecholamines up
9.99716e-08	0.382358	0.31	0.201	0.00166643		LOC107453765			putative polypeptide N-acetylgalactosaminyltransferase 10
1.54533e-07	0.869758	0.321	0.208	0.00257591		LOC107451910			diacylglycerol lipase-beta
1.77994e-07	0.306006	0.211	0.12	0.00296698		LOC107436423			uncharacterized LOC107436423
2.10027e-07	0.284076	0.308	0.197	0.00350094		LOC107443736			protein O-mannosyl-transferase 1
2.18513e-07	0.368637	0.567	0.444	0.00364239		LOC107452294			dolichyl-diphosphooligosaccharide--protein glycosyltransferase subunit DAD1
2.3188e-07	1.0793	0.272	0.167	0.00386521		LOC107441380	Pt-fz4.2	Janssen et al. 2015	frizzled-4
2.5604e-07	0.375007	0.532	0.419	0.00426794		LOC107454103			nucleobindin-2
2.84996e-07	0.931461	0.354	0.245	0.00475061		LOC107439046			homeobox protein extradenticle
3.77261e-07	0.375689	0.389	0.271	0.00628856		LOC107440817			uncharacterized LOC107440817
5.0771e-07	0.411585	0.257	0.161	0.00846303		LOC107439596			UDP-N-acetylglucosamine transporter
5.39869e-07	0.444066	0.491	0.368	0.00899907		LOC107441867			adipocyte plasma membrane-associated protein
6.31969e-07	2.47302	0.359	0.241	0.0105343		LOC107438912			mucin-17
7.07908e-07	0.472474	0.433	0.318	0.0118001		LOC107455154			neuroglian-like
7.20614e-07	0.406914	0.511	0.404	0.0120119		LOC107453617			endoplasmic reticulum chaperone BiP
7.5887e-07	0.321506	0.303	0.195	0.0126496		LOC107454760			ankyrin repeat domain-containing protein 6
8.09111e-07	0.802668	0.45	0.344	0.0134871		LOC107437964			translocation protein SEC63 homolog
8.88476e-07	0.388914	0.048	0.014	0.01481		LOC107446988			receptor-type guanylate cyclase Gyc76C
1.00152e-06	0.349224	0.374	0.267	0.0166943		LOC107451613			carboxypeptidase D
1.12828e-06	0.261696	0.394	0.282	0.0188073		LOC107447528			tight junction protein ZO-1
1.18194e-06	0.293244	0.382	0.267	0.0197017		LOC107439176			protein wntless
1.40399e-06	7.56689	0.099	0.044	0.0234031		LOC107445377			collagen alpha-1(IX) chain
1.67832e-06	1.10888	0.868	0.816	0.027976		LOC107436304			ADP-ribosylation factor 1-like
1.78858e-06	0.5657	0.112	0.053	0.0298138		LOC107455750			somatomedin-B and thrombospondin type-1 domain-containing protein
2.47197e-06	0.289488	0.27	0.176	0.0412052		LOC107451958			chloride channel protein 2
2.76504e-06	0.499795	0.435	0.324	0.0460905		LOC107453560			peptidyl-prolyl cis-trans isomerase 5
3.19932e-06	0.746683	0.326	0.226	0.0533294		LOC107455144			collagen alpha chain CG42342
3.3584e-06	0.346113	0.435	0.333	0.0559812		LOC107444619			ER lumen protein-retaining receptor
3.58269e-06	0.612664	0.534	0.433	0.0597198		LOC107447038			probable signal peptidase complex subunit 2
3.6029e-06	0.431162	0.272	0.18	0.0600568		LOC107437960			stromal cell-derived factor 2
6.12377e-06	0.310604	0.087	0.038	0.102077		LOC107439679			uncharacterized LOC107439679
7.29516e-06	0.482733	0.394	0.288	0.121603		LOC107456962			probable basic-leucine zipper transcription factor J
7.65031e-06	0.874205	0.517	0.421	0.127523		LOC107445099			calcium load-activated calcium channel
1.12705e-05	0.307065	0.209	0.131	0.187867		LOC107436271			ER membrane protein complex subunit 7
1.20117e-05	0.379925	0.234	0.15	0.200223		LOC107450033			protein pangolin
1.32721e-05	0.274508	0.214	0.134	0.221232		LOC107442925	Pt-dpp	Prpic et al. 2003	bone morphogenetic protein 4-like
1.36487e-05	0.587793	0.221	0.142	0.22751		LOC107450794			ATP-binding cassette sub-family G member 8
1.45053e-05	0.278	0.201	0.125	0.24179		LOC107451398			frizzled-7-B
1.47114e-05	0.611145	0.364	0.268	0.245224		LOC107443954			protein disulfide-isomerase A4
1.50169e-05	0.311986	0.239	0.155	0.250317		LOC107441952			SAM and SH3 domain-containing protein 1
1.8157e-05	0.452383	0.285	0.198	0.302659		LOC107454846			RNA-binding protein fusilli
1.87809e-05	0.336864	0.3	0.211	0.313058		LOC107442166			dolichyl-diphosphooligosaccharide--protein glycosyltransferase subunit STT3A-like
2.27051e-05	0.320935	0.361	0.272	0.378471		LOC107445059			signal recognition particle receptor subunit alpha
2.59979e-05	0.343155	0.295	0.207	0.433359		LOC107455827			lysosome-associated membrane glycoprotein 1
2.65446e-05	0.781561	0.247	0.164	0.442472		LOC107457557			putative protein TPRXL
2.96715e-05	0.251815	0.155	0.092	0.494594		LOC107439674			myosin light chain kinase, smooth muscle
3.60447e-05	0.451322	0.372	0.281	0.600829		LOC107455244			protein draper
3.62095e-05	0.407378	0.29	0.203	0.603576		LOC107456717			protein canopy homolog 2
3.74555e-05	0.414902	0.15	0.087	0.624346		LOC107436447			sex comb on midleg-like protein 4
3.8169e-05	4.62645	0.249	0.173	0.636239		LOC107449235			cytochrome P450 18a1
3.82257e-05	0.794074	0.361	0.281	0.637184		LOC107448370			transmembrane emp24 domain-containing protein 7
3.84781e-05	0.283373	0.483	0.382	0.641392		LOC107445694			unconventional myosin-Vb
6.38391e-05	0.329674	0.369	0.278	1		LOC107443428			uncharacterized LOC107443428
6.84225e-05	20.0627	0.028	0.008	1		LOC107446124			basic proline-rich protein-like
7.93932e-05	0.315706	0.158	0.096	1		LOC107452519			protein spaetzle 4
8.43004e-05	0.862845	0.354	0.272	1		LOC107453922			four-jointed box protein 1
9.79232e-05	0.511389	0.087	0.043	1		LOC107445274			A disintegrin and metalloproteinase with thrombospondin motifs 9
9.82277e-05	0.335779	0.336	0.253	1		LOC107450013			multiple coagulation factor deficiency protein 2 homolog
0.000121703	0.310541	0.099	0.053	1		LOC107438671			uncharacterized LOC107438671
0.000156357	0.318921	0.204	0.136	1		LOC107437703			twisted gastrulation protein homolog 1
0.000199507	4.27469	0.196	0.134	1		LOC122270466			uncharacterized LOC122270466
0.000200132	1.69501	0.41	0.322	1		LOC107449746			nuclear receptor subfamily 2 group F member 1-A
0.000246327	1.51454	0.155	0.099	1		LOC107437310	Pt-cht7; chitinase-7	cf. Cluster-XIV	acidic mammalian chitinase
0.000291526	0.654619	0.517	0.449	1		LOC107457153			filamin-A
0.000295892	0.283662	0.349	0.266	1		LOC107443302			protein held out wings
0.000304804	3.05197	0.852	0.79	1		LOC107439560			homeobox protein Meis2
0.000355317	0.44807	0.305	0.229	1		LOC107446460			signal peptidase complex catalytic subunit SEC11A
0.000387178	0.918665	0.107	0.061	1		LOC107454647			hemicentin-1
0.000399122	1.24379	0.55	0.472	1		LOC107438758			epidermal growth factor receptor
0.00045504	0.262523	0.188	0.127	1		LOC107448596			intracellular coagulation inhibitor 3
0.00046017	2.0607	0.257	0.187	1		LOC107437266			homeobox protein EMX1
0.000486897	31.0214	0.201	0.141	1		LOC107440918			myosin-2 heavy chain
0.00048963	131.635	0.277	0.212	1		LOC107445106			uncharacterized LOC107445106
0.000530618	0.327513	0.196	0.135	1		LOC107443801			uncharacterized LOC107443801
0.000814832	0.684557	0.323	0.249	1		LOC107445148			solute carrier organic anion transporter family member 4A1
0.000949507	0.643383	0.115	0.069	1		LOC107452034			uncharacterized LOC107452034
0.00129654	0.439046	0.318	0.247	1		LOC107440240			protein patched-like
0.00134914	0.605166	0.349	0.278	1		LOC107453167			zinc finger protein 37
0.00165063	3.5937	0.051	0.099	1		LOC107441450	Pt-sev; sevenless	cf. Cluster XVI	proto-oncogene tyrosine-protein kinase ROS
0.00166197	3.15467	0.018	0.005	1		LOC107437566			uncharacterized LOC107437566
0.00191345	1.65924	0.17	0.12	1		LOC107451203			rhythmically expressed gene 5 protein
0.00249076	0.371724	0.305	0.242	1		LOC107449009			nodal modulator 3
0.00281606	0.700551	0.27	0.206	1		LOC107443372			uncharacterized LOC107443372
0.00300941	0.251573	0.313	0.245	1		LOC107444045			transketolase-like protein 2
0.00339723	0.309347	0.985	0.977	1		LOC107439913			probable 60S ribosomal protein L37-A
0.00349329	0.260149	0.242	0.183	1		LOC107457181			ATP-binding cassette sub-family D member 3
0.00358296	0.563638	0.379	0.309	1		LOC107442907			cyclin-dependent kinase inhibitor 1
0.00467025	0.973784	0.15	0.212	1		LOC107449167			protein O-mannosyl-transferase TMTC2
0.00472799	0.374055	0.753	0.783	1		LOC107439644			SWI/SNF complex subunit SMARCC2
0.00491775	0.620685	0.72	0.648	1		LOC107456268			moesin/ezrin/radixin homolog 1
0.00542391	0.281964	0.298	0.24	1		LOC107457365			erlin-2-B
0.00567468	0.804551	0.262	0.204	1		LOC107436801			Nance-Horan syndrome protein
0.00626345	1.64117	0.176	0.129	1		LOC107447180			protein Wnt-5b-like
0.00672331	5.89197	0.193	0.142	1		LOC107438991			uncharacterized LOC107438991
0.00748609	0.492257	0.753	0.799	1		LOC107442123			RNA-binding protein Rsf1
1.73358e-40	1.66374	0.56	0.223	2.8897e-36	Cluster-II	LOC107442187			uncharacterized LOC107442187
1.49798e-22	0.568173	0.255	0.086	2.49698e-18		LOC107436135			uncharacterized LOC107436135
6.95616e-18	0.410223	0.286	0.119	1.15952e-13		LOC107456502			uncharacterized LOC107456502
1.74778e-16	6.86122	0.418	0.23	2.91338e-12		LOC107447159	Pt-disco; disconnected; (aka basonuclin)	Leite et al. 2022 (Pt-basonuclin)	zinc finger protein basonuclin-2	TGGACAAGTTGGGCTTTCGT	GATGCTGTACGGGACAGAGG	gggTAATACGACTCACTATAGCGTCCGTCGTGGTGAGATAG	gggTAATACGACTCACTATAGTGTTGCAGGATTCGTCGTCA
2.37004e-16	0.425691	0.22	0.082	3.95062e-12		LOC107444874			cadherin-99C
7.20393e-15	0.483726	0.148	0.046	1.20082e-10		LOC107439645	Pt-unc9645	cf. Cluster XIII	uncharacterized LOC107439645
3.00067e-14	0.953993	0.547	0.354	5.00181e-10		LOC107442148	Pt-fz4.1	Janssen et al. 2015	frizzled-4
5.81568e-14	0.762072	0.321	0.159	9.69416e-10		LOC107443645			zinc finger protein 672
1.08519e-13	0.34162	0.355	0.182	1.8089e-09		LOC107449501			uncharacterized LOC107449501
1.91619e-13	0.97746	0.519	0.33	3.19409e-09		LOC107437786			uncharacterized LOC107437786
3.60252e-11	0.429795	0.308	0.166	6.00504e-07		LOC107441380	Pt-fz4.2	Janssen et al. 2015	frizzled-4
7.50186e-11	0.319953	0.208	0.093	1.25049e-06		LOC107446829			uncharacterized LOC107446829
5.73265e-10	1.2263	0.167	0.07	9.55575e-06		LOC107457395	Pt-ss2, spineless 2	cf. Cluster XVI	aryl hydrocarbon receptor protein 1-like
3.81032e-09	1.2055	0.324	0.187	6.35142e-05		LOC107437399			protein masquerade
1.52901e-08	0.265575	0.248	0.133	0.00025487		LOC107439482			dehydrogenase/reductase SDR family member on chromosome X
1.87067e-08	0.53133	0.176	0.083	0.000311822		LOC107448374	Pt-al; aristaless	Zhang (née Turetzek) (PhD thesis)	homeobox protein aristaless
2.50012e-08	1.29458	0.182	0.09	0.000416745		LOC107452883			achaete-scute homolog 1
1.61314e-07	0.309611	0.333	0.207	0.00268894		LOC107441235			tyrosine kinase receptor Cad96Ca
5.35699e-07	0.265872	0.16	0.079	0.00892957		LOC107449348			glucose dehydrogenase [FAD, quinone]
7.29725e-07	0.310912	0.371	0.248	0.0121638		LOC107438897			cadherin-23
7.38676e-07	0.987264	0.157	0.079	0.012313		LOC107449971			laminin subunit alpha-1
1.26841e-06	0.298371	0.34	0.224	0.0211431		LOC107445619	Pt-unc5.1	Janssen and Budd 2022	netrin receptor UNC5C
2.57668e-06	0.260097	0.22	0.125	0.0429506		LOC107448596			intracellular coagulation inhibitor 3
4.25401e-06	0.355509	0.374	0.258	0.0709101		LOC107439017			protein bark beetle
4.32239e-06	0.408121	0.292	0.193	0.07205		LOC107443623	Pt-AP2.2	cf . Cluster XV	transcription factor AP-2-beta
1.11516e-05	0.431463	0.211	0.126	0.185887		LOC107438298			probable nuclear hormone receptor HR3
1.45564e-05	0.274181	0.296	0.198	0.24264		LOC107454760			ankyrin repeat domain-containing protein 6
1.59351e-05	0.368024	0.311	0.213	0.265622		LOC107457565			chaoptin
3.8563e-05	0.349663	0.491	0.383	0.642807		LOC107445694			unconventional myosin-Vb
7.62047e-05	0.434981	0.252	0.166	1		LOC107444205			nucleoside diphosphate-linked moiety X motif 19
9.81497e-05	0.397485	0.113	0.059	1		LOC107453260			homeobox protein GBX-2
9.8354e-05	0.267907	0.371	0.272	1		LOC122268376			uncharacterized LOC122268376
0.000100888	0.28728	0.186	0.112	1		LOC107438659			protein O-mannosyl-transferase TMTC2
0.000257196	0.289691	0.226	0.15	1		LOC107438641			transcription factor Sox-13
0.000297806	0.788595	0.352	0.255	1		LOC107454259			protocadherin-like wing polarity protein stan
0.000409643	0.93138	0.465	0.385	1		LOC107443667			serine/threonine-protein kinase PLK1
0.000512663	0.416599	0.387	0.295	1		LOC107443364			uncharacterized LOC107443364
0.000565859	0.516522	0.233	0.158	1		LOC107453026			uncharacterized LOC107453026
0.000648957	0.388141	0.119	0.069	1		LOC107447606			palmitoleoyl-protein carboxylesterase notum1
0.000723852	0.423727	0.223	0.154	1		LOC107441256			transmembrane protein 68
0.000749951	0.273448	0.261	0.187	1		LOC107452185			LHFPL tetraspan subfamily member 3 protein
0.000817821	5.12518	0.148	0.092	1		LOC107445649			protein Wnt-1
0.000900694	0.322895	0.387	0.304	1		LOC107440625			LIM domain transcription factor LMO4
0.000937068	2.17276	0.167	0.11	1		LOC107442352			LIM/homeobox protein Lhx1
0.00110265	0.339161	0.327	0.249	1		LOC107444120			homeobox protein Hox-C4
0.00133456	0.299389	0.252	0.182	1		LOC107439363			uncharacterized LOC107439363
0.00142424	0.286099	0.223	0.155	1		LOC107439819			unextended protein
0.00200727	0.571001	0.085	0.046	1		LOC107456435			uncharacterized LOC107456435
0.00275941	1.85776	0.041	0.017	1		LOC107448799			uncharacterized LOC107448799
0.00322963	7.19758	0.085	0.048	1		LOC107450637			zinc finger CCCH domain-containing protein 13
0.00329677	0.440175	0.226	0.166	1		LOC107457322			uncharacterized LOC107457322
0.00382165	0.530315	0.33	0.266	1		LOC107440714			uncharacterized LOC107440714
0.00460137	0.261196	0.513	0.451	1		LOC107457153			filamin-A
0.00517845	0.375034	0.327	0.25	1		LOC107436691			uncharacterized LOC107436691
0.0062126	0.259467	0.346	0.275	1		LOC107441084			low-density lipoprotein receptor-related protein 2
0.00669264	0.449084	0.286	0.221	1		LOC107440946			protein jagunal
0.00865639	0.439164	0.484	0.403	1		LOC107444181			dolichyl-diphosphooligosaccharide--protein glycosyltransferase subunit 1
0	16.7575	0.868	0.082	0	Cluster-III	LOC107455609	Pt-sax3		protein sax-3	CACCGAGCAATTCTCAAACGG	TAAAGCGGAGGCCTTTACGC	gggTAATACGACTCACTATAGTTTCTGCCGACTGTGTTGGG	gggTAATACGACTCACTATAGCTCACCTCCCATTCCTTGGG
7.87852e-301	5.00017	0.806	0.081	1.31327e-296		LOC107451854	Pt-Ncad2, neural cadherine 2		neural-cadherin	ACCATGGCACTTGAAACTTCG	CTCTGTACGAAGCAGAAGTAAAC	gggTAATACGACTCACTATAGTGGTGCCAATGTCTGCATCT	gggTAATACGACTCACTATAGTTTCATCCACCTCCACCTGC
1.25215e-279	2.56551	0.582	0.033	2.0872e-275		LOC107454545	Pt-Ncad1, neural cadherine 1		neural-cadherin	AGGCCGAAGATCACAACGG	GACGGGAGAGGAGAGACTGT	gggTAATACGACTCACTATAGTGTGAGGTTGTAGACGATGGC	gggTAATACGACTCACTATAGCTGTCACGCTCACAAAACGG
7.10145e-242	7.34085	0.438	0.017	1.18374e-237		LOC107446986			major facilitator superfamily domain-containing protein 4A
1.39664e-215	1.29466	0.336	0.008	2.32807e-211		LOC107437913			uncharacterized LOC107437913
8.01277e-195	13.1564	0.845	0.195	1.33565e-190		LOC107441591	Pt-fstl5; follistatin-related protein 5 -like		follistatin-related protein 5	ACCAGCACACCGCTAACTAC	AGCTTGAACCTCGGACAGTG	gggTAATACGACTCACTATAGCGACAGTTGTCGGGATCGAA	gggTAATACGACTCACTATAGAGCGGTTGGAGTTGGTTGAT
1.21243e-191	1.59632	0.365	0.016	2.021e-187		LOC107441926			uncharacterized LOC107441926
3.90199e-152	1.1092	0.391	0.03	6.50423e-148		LOC107456604	Dscam-2		Down syndrome cell adhesion molecule-like protein Dscam2
1.5139e-150	59.2622	0.924	0.396	2.52353e-146		LOC107447651			uncharacterized LOC107447651
8.05676e-139	1.99933	0.25	0.009	1.34298e-134		LOC107445946			uncharacterized LOC107445946
6.69519e-137	3.25684	0.684	0.139	1.11602e-132		LOC107439395	Pt-pika; pikachurin		pikachurin	ACTTCGTAGGTGAGAACCGC	TGCTTTCCAAGGGGAGTGTC	gggTAATACGACTCACTATAGACAACAAGCTCCATGGCTGT	gggTAATACGACTCACTATAGATCCATGCGTCCCATCTGTC
1.27185e-134	1.4497	0.283	0.015	2.12004e-130		LOC107441522			calcium-activated potassium channel slowpoke
6.68459e-133	27.721	0.928	0.414	1.11425e-128		LOC107436216	Pt-Elav-l-3		ELAV-like protein 3
9.56965e-130	3.77418	0.293	0.018	1.59516e-125		LOC107455932			myosin-11-like
1.23037e-126	11.4821	0.322	0.025	2.0509e-122		LOC107453725			lachesin
3.16547e-123	1.4033	0.237	0.01	5.27651e-119		LOC107455286			diacylglycerol lipase-alpha
5.26004e-123	0.795529	0.224	0.008	8.76795e-119		LOC107448499			follistatin-related protein 5
4.13424e-119	6.77759	0.385	0.042	6.89136e-115		LOC107452602			protein O-mannosyl-transferase TMTC1
4.24637e-119	1.05947	0.365	0.037	7.07828e-115		LOC107452754			uncharacterized LOC107452754
3.60836e-118	2.14695	0.421	0.054	6.01477e-114		LOC107441928			cyclin-dependent kinase 5 activator 1
3.49297e-116	0.759517	0.266	0.016	5.82243e-112		LOC107437327			glycosyltransferase family 92 protein F13G3.3
1.54046e-109	1.56978	0.188	0.006	2.56778e-105		LOC107439305			sodium/potassium-transporting ATPase subunit alpha
1.31094e-107	30.947	0.602	0.142	2.1852e-103		LOC107448522			phospholipid-transporting ATPase ABCA1
1.02709e-102	0.570352	0.207	0.01	1.71206e-98		LOC107452949			uncharacterized LOC107452949
2.21418e-100	1.52706	0.332	0.037	3.69082e-96		LOC107437628			leucine-rich repeat-containing protein let-4
1.01491e-99	0.711163	0.164	0.004	1.69175e-95		LOC107456609			CUGBP Elav-like family member 4
9.52467e-99	1.39476	0.227	0.014	1.58767e-94		LOC107457459			uncharacterized LOC107457459
5.17921e-97	21.5165	0.47	0.087	8.63323e-93		LOC107453436			bone morphogenetic protein 1
6.21202e-97	1.5989	0.306	0.032	1.03548e-92		LOC107438644			adenomatous polyposis coli homolog
4.32007e-96	1.3605	0.204	0.011	7.20113e-92		LOC107446422			RIMS-binding protein 2
7.16877e-96	1.07101	0.253	0.02	1.19496e-91		LOC107455395			synaptotagmin-4
4.24832e-93	4.84164	0.178	0.007	7.08153e-89		LOC107449342			synaptotagmin 1
5.04203e-91	0.652351	0.194	0.01	8.40456e-87		LOC122271451			follistatin-related protein 5-like
3.68988e-87	0.679754	0.155	0.005	6.15067e-83		LOC107436973			uncharacterized LOC107436973
2.09541e-86	1.11122	0.24	0.02	3.49284e-82		LOC107444681			Down syndrome cell adhesion molecule-like protein Dscam2
9.54947e-85	1.52516	0.273	0.029	1.5918e-80		LOC107454174			complexin
2.8008e-84	11.9236	0.237	0.021	4.66866e-80		LOC107442811			lachesin
9.90695e-83	0.540452	0.197	0.013	1.65139e-78		LOC122269256			uncharacterized LOC122269256
7.37759e-82	8.60362	0.556	0.151	1.22977e-77		LOC107451638			uncharacterized LOC107451638
2.94595e-80	3.14905	0.345	0.052	4.91061e-76		LOC107456893	Pt-scratch 2	cf. Cluster-XII	transcriptional repressor scratch 2
3.28351e-80	30.6661	0.839	0.43	5.47328e-76		LOC107453499			zinc finger homeobox protein 4
1.43194e-79	1.29309	0.431	0.084	2.3869e-75		LOC107439981			disheveled-associated activator of morphogenesis 1
1.08588e-78	2.44472	0.237	0.023	1.81005e-74		LOC107456607			CUGBP Elav-like family member 4
2.34907e-77	1.83576	0.217	0.019	3.91566e-73		LOC107450135			Down syndrome cell adhesion molecule-like protein Dscam2
2.75764e-77	0.690363	0.155	0.007	4.5967e-73		LOC122272246			serine/arginine repetitive matrix protein 2-like
5.99837e-74	0.470573	0.168	0.01	9.99868e-70		LOC107453838			rho GTPase-activating protein 100F
1.22917e-73	0.91977	0.289	0.039	2.0489e-69		LOC107445020			uncharacterized LOC107445020
3.54091e-73	0.518861	0.122	0.003	5.90234e-69		LOC107439548			acetylcholine receptor subunit alpha-like
4.55186e-73	0.67743	0.214	0.019	7.5875e-69		LOC107443757			caveolin-3
5.35333e-73	0.792565	0.266	0.033	8.92347e-69		LOC107445852			Down syndrome cell adhesion molecule
2.45711e-72	3.70856	0.322	0.051	4.09575e-68		LOC107443893			myelin transcription factor 1-like protein
3.6376e-70	9.97328	0.52	0.143	6.06351e-66		LOC107447687			teneurin-m
9.38268e-69	0.57584	0.214	0.021	1.564e-64		LOC107451832			potassium channel subfamily K member 15
1.16235e-68	0.991962	0.332	0.057	1.93751e-64		LOC107455790			myosin-J heavy chain
3.84814e-67	0.777563	0.164	0.011	6.41446e-63		LOC107456951			protein still life, isoform SIF type 1
6.48523e-67	3.99807	0.227	0.026	1.08102e-62		LOC122269110			LHFPL tetraspan subfamily member 2 protein-like
1.73377e-66	2.34285	0.125	0.005	2.89001e-62		LOC107441931			leucine-rich repeat-containing protein 15-like
2.3152e-66	0.534102	0.125	0.005	3.85921e-62		LOC107452026			teneurin-m-like
2.37236e-66	0.777784	0.109	0.003	3.95449e-62		LOC107449143			glutamate-gated chloride channel-like
1.9409e-65	0.567846	0.168	0.012	3.23529e-61		LOC107437815			beta-1,4-N-acetylgalactosaminyltransferase bre-4
8.50921e-64	1.20489	0.148	0.009	1.4184e-59		LOC107447483			uncharacterized LOC107447483
4.75471e-63	1.74534	0.266	0.039	7.92563e-59		LOC107442085			kinesin heavy chain
6.60876e-63	0.675742	0.224	0.026	1.10161e-58		LOC107452025			Down syndrome cell adhesion molecule-like protein 1 homolog
4.63537e-61	0.575575	0.237	0.031	7.7267e-57		LOC107445300			uncharacterized LOC107445300
8.55105e-61	1.40804	0.312	0.057	1.42538e-56		LOC107443225			guanine nucleotide-binding protein G(o) subunit alpha
5.18713e-59	0.847675	0.118	0.006	8.64643e-55		LOC107439808			uncharacterized LOC107439808
7.29007e-59	13.5951	0.414	0.111	1.21518e-54		LOC107446990			zinc finger E-box-binding homeobox 2
1.49225e-58	2.3036	0.516	0.16	2.48743e-54		LOC107443073			serine-rich adhesin for platelets
4.60572e-58	0.350805	0.102	0.003	7.67728e-54		LOC107444401			muscle calcium channel subunit alpha-1
7.17035e-58	0.868686	0.289	0.05	1.19523e-53		LOC107440328			regulating synaptic membrane exocytosis protein 1
3.47838e-57	0.281407	0.082	0.001	5.79811e-53		LOC107453082			uncharacterized LOC107453082
3.96608e-57	0.329262	0.092	0.002	6.61106e-53		LOC107450883			glutamate receptor ionotropic, kainate 2
4.4762e-57	0.440908	0.135	0.009	7.46138e-53		LOC107452377			protein piccolo
3.47706e-56	0.266093	0.095	0.003	5.7959e-52		LOC107454708			uncharacterized LOC107454708
1.43338e-55	0.46356	0.099	0.003	2.38929e-51		LOC107448675			potassium voltage-gated channel subfamily H member 2
1.66931e-55	0.320252	0.099	0.003	2.78258e-51		LOC107442570			vesicular glutamate transporter 1
5.48229e-55	1.06063	0.303	0.058	9.13842e-51		LOC107438819			flocculation protein FLO11
2.816e-54	0.508915	0.115	0.006	4.69399e-50		LOC107449199			voltage-dependent calcium channel type A subunit alpha-1
1.03668e-53	0.327963	0.092	0.003	1.72804e-49		LOC107454881			uncharacterized LOC107454881
1.0939e-53	1.88594	0.273	0.048	1.82343e-49		LOC107436606	Pt-dpr6; defective proboscis extension response 6	cf. Cluster-XII	hemicentin-1
1.9038e-53	0.409367	0.135	0.01	3.17344e-49		LOC107453664			uncharacterized LOC107453664
4.45071e-53	1.35315	0.345	0.079	7.4189e-49		LOC107443034			uncharacterized LOC107443034
6.67116e-53	1.10159	0.128	0.009	1.11202e-48		LOC107448201			Down syndrome cell adhesion molecule homolog
7.71986e-53	6.68047	0.875	0.564	1.28682e-48		LOC107456233			amyloid-beta-like protein
8.87425e-52	0.649794	0.23	0.035	1.47925e-47		LOC107444247			protein unc-13 homolog B
2.10657e-51	0.323415	0.145	0.012	3.51144e-47		LOC107453845			nucleolar protein 4
4.71331e-51	0.416269	0.141	0.012	7.85661e-47		LOC107453322			kinase suppressor of Ras 1
1.32846e-50	0.324903	0.092	0.003	2.21441e-46		LOC107444584			beta-1,4-glucuronyltransferase 1
4.91062e-50	0.560864	0.174	0.02	8.18552e-46		LOC107453783			cytochrome P450 4C1
6.52881e-50	0.597178	0.099	0.004	1.08829e-45		LOC107443039			Down syndrome cell adhesion molecule-like
1.33477e-49	1.06763	0.382	0.098	2.22492e-45		LOC107439878			uncharacterized LOC107439878
6.0966e-48	4.2385	0.582	0.232	1.01624e-43		LOC107436909			transmembrane protein 132E-like
6.98007e-48	0.40837	0.076	0.002	1.16351e-43		LOC107452948			uncharacterized LOC107452948
7.77609e-48	0.325368	0.092	0.004	1.2962e-43		LOC122268804			XK-related protein 6-like
1.81362e-47	0.348104	0.099	0.005	3.02313e-43		LOC107444586			uncharacterized LOC107444586
5.82175e-47	0.34018	0.122	0.009	9.70427e-43		LOC107453364			uncharacterized LOC107453364
2.54195e-46	1.97702	0.299	0.066	4.23718e-42		LOC107436612			opioid-binding protein/cell adhesion molecule homolog
2.83746e-46	1.38229	0.082	0.003	4.72976e-42		LOC107447300			uncharacterized LOC107447300
3.55775e-46	1.2509	0.227	0.039	5.93041e-42		LOC107457290			homeobox protein slou
3.60817e-46	1.16766	0.579	0.227	6.01446e-42		LOC107446848			disintegrin and metalloproteinase domain-containing protein 11
5.78182e-46	2.76733	0.118	0.009	9.63771e-42		LOC107445844			two pore potassium channel protein sup-9
9.75692e-46	0.48731	0.188	0.026	1.62638e-41		LOC107450068			choline transporter-like protein 1
1.96792e-45	0.627621	0.122	0.01	3.28032e-41		LOC107457540			uncharacterized LOC107457540
5.63475e-45	0.645164	0.171	0.022	9.39257e-41		LOC107446947			protein still life, isoform SIF type 1
1.94319e-44	1.66579	0.168	0.021	3.23911e-40		LOC122269195			uncharacterized LOC122269195
1.74129e-43	1.13895	0.286	0.065	2.90256e-39		LOC107436464			uncharacterized LOC107436464
2.23285e-43	0.482044	0.062	0.001	3.72194e-39		LOC107450041			neurotrimin-like
3.7249e-42	0.531792	0.168	0.023	6.20904e-38		LOC107437533			voltage-dependent calcium channel subunit alpha-2/delta-3
4.48984e-42	0.36639	0.132	0.013	7.48411e-38		LOC107446644			proton channel OtopLc
5.10129e-41	0.516111	0.079	0.003	8.50334e-37		LOC107441166			glutamate [NMDA] receptor subunit 1
2.07296e-40	2.3904	0.438	0.154	3.45542e-36		LOC107449387			semaphorin-1A
3.2399e-40	0.264749	0.066	0.002	5.4006e-36		LOC107455017			uncharacterized LOC107455017
3.91748e-40	0.437502	0.145	0.017	6.53005e-36		LOC107451569			gamma-interferon-inducible lysosomal thiol reductase
6.46036e-40	0.360385	0.092	0.006	1.07688e-35		LOC107438212			neurexin-1
1.08292e-39	0.418228	0.164	0.023	1.80511e-35		LOC107451397			probable nuclear hormone receptor HR38
1.08982e-39	0.858228	0.125	0.013	1.81662e-35		LOC107452585			lachesin
5.49332e-39	1.23661	0.428	0.147	9.15681e-35		LOC107447793			carboxypeptidase E
1.09792e-38	0.308953	0.112	0.01	1.83012e-34		LOC107445793			uncharacterized LOC107445793
1.07649e-37	0.546601	0.148	0.02	1.7944e-33		LOC107445214			sodium-dependent neutral amino acid transporter B(0)AT3
4.15299e-37	0.999966	0.451	0.169	6.92261e-33		LOC107446025			uncharacterized protein CG43867
2.05716e-36	5.7501	0.474	0.19	3.42908e-32		LOC107457002			prothymosin alpha
4.98826e-36	0.307537	0.164	0.026	8.31493e-32		LOC107455245			disintegrin and metalloproteinase domain-containing protein 10
3.11058e-35	0.263085	0.069	0.003	5.18503e-31		LOC107445054			vesicular acetylcholine transporter
4.5695e-35	0.286891	0.148	0.021	7.6169e-31		LOC107437107			transcription factor collier
1.38977e-34	2.38106	0.312	0.09	2.31661e-30		LOC107442216			cytoplasmic polyadenylation element-binding protein 2
5.8047e-34	1.09545	0.342	0.109	9.67585e-30		LOC107457006			uncharacterized LOC107457006
2.53523e-33	2.54324	0.352	0.118	4.22597e-29		LOC107436279			heparan sulfate glucosamine 3-O-sulfotransferase 6
5.58855e-33	0.269135	0.076	0.005	9.31555e-29		LOC107454398			sodium channel protein para
7.56879e-33	0.479653	0.148	0.023	1.26164e-28		LOC107451321			regulator of G-protein signaling 20
1.35837e-32	0.322177	0.082	0.006	2.26427e-28		LOC107451597			hepatocyte nuclear factor 6-like
1.37538e-32	2.39814	0.967	0.863	2.29262e-28		LOC107436358			fasciclin-2
6.23252e-31	3.47999	0.102	0.011	1.0389e-26		LOC107439549			acetylcholine receptor subunit beta-like 1
8.16652e-31	0.636466	0.243	0.063	1.36128e-26		LOC107440460			cyclin-dependent kinase 16
1.05653e-30	0.541309	0.188	0.039	1.76113e-26		LOC107440219			protein artichoke
1.3396e-30	0.535632	0.062	0.003	2.23298e-26		LOC107455980			Down syndrome cell adhesion molecule-like protein Dscam2
4.61086e-30	38.2239	0.513	0.26	7.68585e-26		LOC107457355			tyrosine-protein kinase RYK
8.0705e-30	0.797433	0.151	0.027	1.34527e-25		LOC107440209			uncharacterized LOC107440209
9.71072e-30	13.001	0.645	0.39	1.61868e-25		LOC107453194			ankyrin-3
1.50511e-29	0.703897	0.296	0.091	2.50886e-25		LOC107441602			rhotekin-2
3.55134e-29	2.90037	0.283	0.088	5.91973e-25		LOC107453289			protein O-mannosyl-transferase TMTC3
1.03314e-28	0.27079	0.082	0.007	1.72213e-24		LOC122271409			uncharacterized LOC122271409
2.27264e-28	0.744273	0.059	0.003	3.78826e-24		LOC107436632			para-nitrobenzyl esterase-like
3.16282e-28	0.281277	0.138	0.023	5.2721e-24		LOC107453158			lysophospholipase D GDPD1
4.02581e-28	1.04512	0.411	0.167	6.71062e-24		LOC107444895			Down syndrome cell adhesion molecule
4.38263e-28	0.807521	0.086	0.008	7.30541e-24		LOC107440616			IDLSRF-like peptide
1.27115e-27	0.486948	0.178	0.038	2.11889e-23		LOC107454609			genetic suppressor element 1
3.71409e-27	0.737904	0.174	0.038	6.19101e-23		LOC107453353			protein extra-macrochaetae
5.57646e-27	0.294564	0.039	0.001	9.29539e-23		LOC107439845			uncharacterized LOC107439845
7.13793e-27	4.15502	0.411	0.173	1.18982e-22		LOC107449667			centromere-associated protein E
1.82412e-26	0.612313	0.207	0.053	3.04063e-22		LOC122270615			vacuole membrane protein 1-like
2.64787e-26	0.269558	0.092	0.011	4.41374e-22		LOC107451482			cyclic nucleotide-gated cation channel alpha-3-like
3.01908e-26	2.30823	0.299	0.103	5.0325e-22		LOC107450102			thymosin beta
3.80045e-26	0.280015	0.099	0.013	6.33497e-22		LOC107436898			mitogen-activated protein kinase kinase kinase 12
3.86955e-26	0.272761	0.056	0.003	6.45015e-22		LOC107447908			glutamate decarboxylase-like
5.55419e-25	0.797957	0.141	0.028	9.25828e-21		LOC107445600			LIM/homeobox protein Lhx3-like
9.5405e-25	1.48113	0.359	0.143	1.59031e-20		LOC107452098			E3 ubiquitin-protein ligase MARCHF8
2.07515e-24	1.07055	0.375	0.154	3.45906e-20		LOC107452683			kinesin-like protein unc-104
2.09634e-24	0.270476	0.092	0.012	3.4944e-20		LOC107436771			F-box/LRR-repeat protein 16
4.11551e-24	0.510719	0.132	0.025	6.86014e-20		LOC107455566			synaptogyrin-1
4.61661e-24	0.327669	0.099	0.014	7.69542e-20		LOC107440423			uncharacterized LOC107440423
7.11856e-24	0.928736	0.115	0.019	1.18659e-19		LOC107441842			transcriptional regulator ERG homolog
8.58311e-24	1.06004	0.112	0.018	1.43072e-19		LOC122268782			uncharacterized LOC122268782
9.98249e-24	1.17211	0.487	0.244	1.66398e-19		LOC107449524			endoplasmic reticulum resident protein 29
1.42148e-23	6.20042	0.026	0	2.36947e-19		LOC107438083			plasma membrane calcium-transporting ATPase 2
1.60743e-23	0.383339	0.188	0.048	2.67942e-19		LOC107449379			regulating synaptic membrane exocytosis protein 2
6.06112e-23	0.734665	0.043	0.002	1.01033e-18		LOC107448561			chaoptin
1.16017e-22	1.2877	0.319	0.126	1.93388e-18		LOC107451354			Down syndrome cell adhesion molecule
1.17402e-22	2.55019	0.102	0.016	1.95697e-18		LOC107441623			chaoptin
1.32183e-22	0.574411	0.27	0.092	2.20335e-18		LOC107456251			transmembrane protein 117
1.56379e-22	0.311271	0.099	0.015	2.60668e-18		LOC107452311			Down syndrome cell adhesion molecule-like protein Dscam2
3.34799e-22	1.22601	0.349	0.147	5.58076e-18		LOC107438740			nascent polypeptide-associated complex subunit alpha, muscle-specific form
3.84836e-22	0.26639	0.072	0.008	6.41483e-18		LOC107445831			hemicentin-2
1.1133e-21	0.297934	0.043	0.002	1.85576e-17		LOC107451503			neuroligin-4, X-linked
3.08321e-21	1.84848	0.51	0.283	5.1394e-17		LOC107452053			tyrosine-protein phosphatase Lar
6.01548e-21	0.272932	0.135	0.029	1.00272e-16		LOC107454181			alpha-mannosidase 2
1.32411e-20	1.26605	0.046	0.003	2.20717e-16		LOC107451710			uncharacterized LOC107451710
1.34882e-20	3.61704	0.984	0.959	2.24835e-16		LOC107455266			probable serine/threonine-protein kinase kinX
1.5944e-20	4.56473	0.188	0.053	2.65771e-16		LOC107437287			tyrosine-protein phosphatase Lar
1.65831e-20	3.84915	0.247	0.088	2.76424e-16		LOC107450161			insulin gene enhancer protein ISL-1
1.96391e-20	0.417356	0.201	0.06	3.27365e-16		LOC107439643			uncharacterized LOC107439643
2.82328e-20	1.02479	0.352	0.155	4.70612e-16		LOC107454397			uncharacterized LOC107454397
3.18691e-20	0.455959	0.148	0.036	5.31226e-16		LOC107450564			uncharacterized LOC107450564
3.39906e-20	0.548299	0.207	0.064	5.6659e-16		LOC107455061			myosin-I heavy chain
4.30703e-20	1.82521	0.648	0.426	7.17939e-16		LOC107455963			serine/arginine repetitive matrix protein 4
6.20643e-20	0.724142	0.339	0.145	1.03455e-15		LOC107440321			long-chain-fatty-acid--CoA ligase 5
6.88294e-20	1.33787	0.062	0.007	1.14732e-15		LOC107454682			neurotrimin
9.29299e-20	0.717422	0.118	0.024	1.54905e-15		LOC107446381			septin-2
1.08298e-19	15.7748	0.102	0.019	1.80521e-15		LOC107438306			pituitary homeobox x
5.71383e-19	1.19285	0.77	0.569	9.52438e-15		LOC107441644			glutamic acid-rich protein
1.66094e-18	1.62151	0.276	0.111	2.76863e-14		LOC107455513			uncharacterized LOC107455513
1.82001e-18	33.7932	0.628	0.42	3.03378e-14		LOC107451475			microtubule-associated protein futsch
8.1031e-18	0.528702	0.181	0.056	1.35071e-13		LOC107454647			hemicentin-1
8.27047e-18	0.47161	0.171	0.051	1.3786e-13		LOC107442107			uncharacterized LOC107442107
2.26662e-17	0.352392	0.145	0.039	3.77823e-13		LOC107441090			endosome/lysosome-associated apoptosis and autophagy regulator family member 2
2.5724e-17	0.380606	0.039	0.003	4.28793e-13		LOC107444296			contactin-2
2.63463e-17	6.02738	0.595	0.389	4.39167e-13		LOC107442127			neuron navigator 2
2.93594e-17	0.361317	0.289	0.125	4.89391e-13		LOC107453796			ELAV-like protein 3
3.62699e-17	0.308921	0.036	0.002	6.04582e-13		LOC107443661			toll-like receptor 6
6.00443e-17	0.565388	0.053	0.006	1.00088e-12		LOC107440873			synaptogenesis protein syg-1-like
7.57679e-17	1.21041	0.382	0.192	1.26297e-12		LOC107455121			tyrosine-protein phosphatase 99A
1.00104e-16	1.87131	0.434	0.237	1.66863e-12		LOC107440672			inactive tyrosine-protein kinase 7
1.20416e-16	0.464232	0.122	0.029	2.00721e-12		LOC107444504			uncharacterized LOC107444504
1.26009e-16	3.31443	0.724	0.557	2.10044e-12		LOC107449960			neuroglian
1.37118e-16	0.368623	0.112	0.026	2.28562e-12		LOC107442075			nephrin
2.06356e-16	1.33642	0.576	0.382	3.43974e-12		LOC107450541			protein tweety
2.39982e-16	2.57753	0.878	0.745	4.00026e-12		LOC107439580			chromodomain-helicase-DNA-binding protein 7
3.425e-16	14.982	0.638	0.47	5.70913e-12		LOC107441879			talin-2
1.47385e-15	0.524162	0.365	0.181	2.45675e-11		LOC107444461			prolyl 4-hydroxylase subunit alpha-1
2.66478e-15	0.273988	0.145	0.042	4.44193e-11		LOC107441203			potassium voltage-gated channel subfamily B member 2
3.03215e-15	0.942678	0.661	0.486	5.05429e-11		LOC107454516			uncharacterized LOC107454516
6.74061e-15	1.02655	0.368	0.19	1.12359e-10		LOC107449413			runt-related transcription factor 1
1.25186e-14	0.5201	0.23	0.093	2.08672e-10		LOC107439715			uncharacterized LOC107439715
1.29611e-14	0.472975	0.23	0.093	2.16048e-10		LOC107445722			post-GPI attachment to proteins factor 2-like
1.48654e-14	0.953683	0.47	0.283	2.47792e-10		LOC107445773			single-stranded DNA-binding protein 3
1.59042e-14	7.31984	0.928	0.856	2.65107e-10		LOC107443600			chromodomain-helicase-DNA-binding protein Mi-2 homolog
1.5918e-14	1.4839	0.49	0.304	2.65337e-10		LOC107449053			ankyrin-2
1.60249e-14	0.717862	0.53	0.321	2.67119e-10		LOC107454390			neogenin
1.72931e-14	4.72919	0.701	0.55	2.88258e-10		LOC107438772			POU domain, class 2, transcription factor 3
2.85891e-14	1.21584	0.174	0.062	4.76552e-10		LOC107455742			protein hunchback-like
3.80475e-14	0.357246	0.023	0.001	6.34214e-10		LOC107453928			limbic system-associated membrane protein-like
7.25841e-14	0.362658	0.207	0.08	1.2099e-09		LOC107453775			uncharacterized LOC107453775
9.85494e-14	0.500616	0.049	0.006	1.64272e-09		LOC107455277			teneurin-m-like
1.75874e-13	0.702502	0.122	0.035	2.93165e-09		LOC107455775			ADP/ATP translocase 1
2.36021e-13	1.9094	0.188	0.071	3.93423e-09		LOC107444494			sialic acid-binding Ig-like lectin 14
4.12999e-13	0.261586	0.352	0.186	6.88428e-09		LOC107445522			RNA-binding protein MEX3B
4.85883e-13	0.658127	0.421	0.243	8.09919e-09		LOC107455886			uncharacterized LOC107455886
9.50834e-13	0.686853	0.053	0.008	1.58494e-08		LOC107441897			nephrin
1.16168e-12	0.665135	0.224	0.097	1.93641e-08		LOC107455689			homeotic protein proboscipedia
1.22066e-12	0.457684	0.253	0.116	2.03472e-08		LOC107447694			low-density lipoprotein receptor-related protein 1
3.20149e-12	0.629834	0.52	0.338	5.33657e-08		LOC107452888			uncharacterized LOC107452888
3.63888e-12	0.669679	0.474	0.295	6.06565e-08		LOC122268228			calnexin-like
4.37094e-12	0.78787	0.382	0.222	7.28592e-08		LOC107442193			neogenin
5.387e-12	0.317458	0.043	0.006	8.97959e-08		LOC107437330			collagen alpha chain CG42342
1.05752e-11	0.360612	0.484	0.296	1.76278e-07		LOC107450141			liprin-alpha-2
1.07986e-11	1.24135	0.02	0.001	1.80002e-07		LOC107447456			corticotropin-releasing factor-binding protein
1.12106e-11	0.904995	0.326	0.176	1.8687e-07		LOC107441511			flotillin-1
1.15964e-11	4.85122	0.793	0.698	1.93301e-07		LOC107456499			microtubule-associated protein futsch
1.53151e-11	0.275531	0.112	0.034	2.55288e-07		LOC107436232			cilia- and flagella-associated protein 57-like
3.01678e-11	0.475773	0.118	0.038	5.02867e-07		LOC107448394			protocadherin-like wing polarity protein stan
3.86398e-11	0.457493	0.211	0.093	6.44088e-07		LOC107447656			protein atonal homolog 8
4.21058e-11	0.416901	0.217	0.098	7.01862e-07		LOC107440981			calcium-dependent secretion activator
5.83688e-11	0.26905	0.122	0.04	9.72949e-07		LOC107453108			voltage-dependent calcium channel subunit alpha-2/delta-1
7.20641e-11	0.275018	0.026	0.002	1.20124e-06		LOC107441507			Down syndrome cell adhesion molecule-like protein Dscam2
7.34193e-11	0.814661	0.22	0.102	1.22383e-06		LOC107447905			sal-like protein 1
7.41933e-11	4.8217	0.628	0.488	1.23673e-06		LOC107449704			semaphorin-2A
1.31931e-10	0.34621	0.201	0.088	2.19915e-06		LOC107441460			trimeric intracellular cation channel type 1B.1
1.38652e-10	0.250857	0.092	0.026	2.31119e-06		LOC107452981			hexosaminidase D
1.84376e-10	0.763916	0.043	0.007	3.07336e-06		LOC107455294			LIM/homeobox protein Lhx9-like
2.13437e-10	0.27327	0.132	0.047	3.55778e-06		LOC107436161			SAM and SH3 domain-containing protein 1
4.76117e-10	0.354053	0.135	0.05	7.93639e-06		LOC107454627			guanine nucleotide exchange factor DBS
5.47032e-10	1.01542	0.434	0.284	9.11848e-06		LOC107455364			syndecan
6.16342e-10	0.768414	0.457	0.306	1.02738e-05		LOC107444178			uncharacterized LOC107444178
6.936e-10	0.639621	0.401	0.248	1.15616e-05		LOC107440829			uncharacterized protein CG43867
7.15151e-10	13.9082	0.188	0.084	1.19208e-05		LOC107450899			sal-like protein 1
1.46737e-09	0.371469	0.168	0.072	2.44596e-05		LOC107438797			phospholipid phosphatase 5
1.65243e-09	0.467392	0.247	0.128	2.75443e-05		LOC107445055			proteoglycan Cow
2.31533e-09	0.340672	0.28	0.152	3.85943e-05		LOC107454280			SPRY domain-containing SOCS box protein 3
4.69805e-09	0.378295	0.26	0.138	7.83118e-05		LOC107449147			flotillin-2
5.07375e-09	1.75929	0.135	0.054	8.45743e-05		LOC107452261			cadherin-like and PC-esterase domain-containing protein 1
5.42332e-09	3.45262	0.743	0.626	9.04013e-05		LOC107446086			poly [ADP-ribose] polymerase tankyrase
7.04567e-09	0.613858	0.026	0.003	0.000117444		LOC107439048			adenylyl cyclase 78C
7.29676e-09	0.890026	0.595	0.44	0.00012163		LOC107440047			double-stranded RNA-binding protein Staufen homolog 2
1.45824e-08	0.968299	0.286	0.165	0.000243074		LOC107448750			discoidin domain-containing receptor 2
2.16587e-08	0.349645	0.207	0.103	0.000361029		LOC107446459			calcium-independent protein kinase C
2.60018e-08	1.20905	0.549	0.404	0.000433423		LOC107453617			endoplasmic reticulum chaperone BiP
5.2372e-08	1.69416	0.579	0.439	0.000872989		LOC107449381			pleiotrophin
5.91788e-08	0.575681	0.421	0.286	0.000986451		LOC107451567			EF-hand calcium-binding domain-containing protein 14
7.86187e-08	0.272831	0.151	0.068	0.0013105		LOC107447255			protein lin-28 homolog
8.63031e-08	0.972027	0.125	0.052	0.00143859		LOC107449891			LIM/homeobox protein Lhx5
9.07451e-08	0.570539	0.434	0.299	0.00151263		LOC107451795			Golgi apparatus protein 1
1.09406e-07	0.269335	0.266	0.15	0.0018237		LOC107452244			prolyl endopeptidase FAP
1.15782e-07	0.436642	0.431	0.291	0.00192997		LOC107451805			lysine-specific demethylase 2A
1.33289e-07	0.302833	0.184	0.092	0.0022218		LOC107456863			uncharacterized protein KIAA2013 homolog
1.40279e-07	1.49629	0.872	0.773	0.00233831		LOC107439644			SWI/SNF complex subunit SMARCC2
1.88972e-07	0.509273	0.329	0.205	0.00314997		LOC107436264			dual specificity tyrosine-phosphorylation-regulated kinase 1B
2.01342e-07	0.535759	0.451	0.315	0.00335617		LOC107444997			protein strawberry notch homolog 1
2.39285e-07	0.456565	0.431	0.301	0.00398864		LOC107455693			midasin
2.69929e-07	1.48626	0.395	0.267	0.00449944		LOC107441868			uncharacterized LOC107441868
3.12458e-07	0.482631	0.714	0.618	0.00520836		LOC107455568			protein Gawky
3.20428e-07	0.478127	0.421	0.283	0.00534122		LOC107438138			uncharacterized LOC107438138
3.62187e-07	0.330008	0.188	0.096	0.0060373		LOC107448681			dedicator of cytokinesis protein 3
3.63718e-07	0.830449	0.605	0.472	0.00606281		LOC107448208			helicase domino
4.01525e-07	0.321783	0.174	0.088	0.00669303		LOC107457206			tropomyosin
4.89821e-07	0.461968	0.013	0.001	0.00816483		LOC107443826			Down syndrome cell adhesion molecule-like protein Dscam2
5.33538e-07	0.792334	0.069	0.022	0.00889354		LOC107439506			pituitary homeobox x
5.50763e-07	0.406681	0.339	0.216	0.00918067		LOC107451735			palmitoyltransferase ZDHHC17
6.36137e-07	0.483929	0.257	0.151	0.0106038		LOC110282861			SH2 domain-containing adapter protein B
6.67429e-07	0.812625	0.418	0.298	0.0111254		LOC107455114			tumor protein D54
6.87343e-07	0.298517	0.201	0.108	0.0114573		LOC107451213			dual specificity protein phosphatase 10
1.03051e-06	0.303107	0.184	0.097	0.0171776		LOC107451227			tyrosine-protein kinase SYK
1.15484e-06	0.622452	0.263	0.158	0.01925		LOC107438301			zinc finger protein 236
1.29029e-06	0.25294	0.26	0.154	0.0215078		LOC107441770			inactive rhomboid protein 1
1.83134e-06	0.429707	0.158	0.08	0.0305266		LOC107439224			uncharacterized LOC107439224
3.62063e-06	0.534035	0.24	0.145	0.0603522		LOC107446238			cysteine/serine-rich nuclear protein 3
3.87568e-06	0.330272	0.188	0.103	0.0646037		LOC107443395			protein 4.1
4.38805e-06	0.541529	0.457	0.334	0.0731443		LOC107451712			ankyrin repeat domain-containing protein 11
4.49045e-06	0.517485	0.033	0.007	0.0748513		LOC107439966			protein dissatisfaction
4.54157e-06	0.645866	0.349	0.235	0.0757034		LOC107444881			rho-associated protein kinase 2-like
4.64472e-06	0.553272	0.441	0.325	0.0774228		LOC107449626			glycerol-3-phosphate acyltransferase 4
5.66534e-06	0.257173	0.016	0.002	0.0944356		LOC107438596			neuroligin-4, X-linked
6.08281e-06	0.300264	0.711	0.6	0.101394		LOC107447577			ATP-dependent RNA helicase DDX3Y
6.31786e-06	0.781149	0.293	0.192	0.105312		LOC107455253			E3 ubiquitin-protein ligase TRIM9
6.67104e-06	13.9809	0.993	0.995	0.1112		LOC107443493			actin, clone 403
6.87805e-06	0.410643	0.388	0.273	0.11465		LOC107452250			histone-lysine N-methyltransferase 2C
7.51669e-06	2.31658	0.783	0.728	0.125296		LOC107443910			heterogeneous nuclear ribonucleoprotein R
7.55897e-06	0.774961	0.395	0.285	0.126		LOC107451140			rho guanine nucleotide exchange factor 11
1.07264e-05	5.92066	0.263	0.173	0.178799		LOC107441071			discoidin domain-containing receptor 2
1.09395e-05	0.98563	0.339	0.23	0.182351		LOC107451197			homeobox protein cut-like 1
1.36563e-05	0.256486	0.109	0.05	0.227637		LOC107446654			cationic amino acid transporter 3
1.3803e-05	0.750666	0.612	0.497	0.230082		LOC107455734			AT-rich interactive domain-containing protein 1B
1.49627e-05	0.367569	0.316	0.211	0.249413		LOC107448763			SLIT-ROBO Rho GTPase-activating protein 1
2.03066e-05	0.296993	0.438	0.325	0.33849		LOC107446292			protein sel-1 homolog 1
2.19229e-05	0.36013	0.253	0.161	0.365434		LOC107447301			malectin-B
2.22339e-05	1.36066	0.75	0.658	0.370616		LOC107453655			RNA-binding protein MEX3B
2.56843e-05	0.252769	0.349	0.242	0.428131		LOC107450601			uncharacterized LOC107450601
2.57522e-05	0.380516	0.066	0.025	0.429263		LOC122271749			uncharacterized LOC122271749
2.59085e-05	0.761147	0.306	0.21	0.431868		LOC107453403			uncharacterized LOC107453403
2.64514e-05	0.327593	0.171	0.096	0.440919		LOC107450063			homeobox protein Meis1
2.73702e-05	0.842893	0.579	0.475	0.456234		LOC107457041			myosin heavy chain, non-muscle
2.76775e-05	0.28781	0.161	0.089	0.461356		LOC107436825			uncharacterized LOC107436825
2.88239e-05	0.597265	0.444	0.327	0.480466		LOC122269604			uncharacterized LOC122269604
2.99143e-05	0.27494	0.283	0.186	0.498641		LOC107451447			protein Red
3.02023e-05	0.5568	0.434	0.321	0.503443		LOC107437020			uncharacterized LOC107437020
3.04461e-05	0.983603	0.559	0.455	0.507506		LOC107440653			E3 ubiquitin-protein ligase MYCBP2
3.04752e-05	0.449706	0.447	0.34	0.507991		LOC107450469			structural maintenance of chromosomes protein 3
3.07506e-05	0.326393	0.135	0.071	0.512581		LOC107437642			E3 ubiquitin-protein ligase TRIM71-like
3.18236e-05	0.253379	0.145	0.077	0.530468		LOC122268962			tyrosine-protein kinase Abl-like
4.12219e-05	1.10714	0.543	0.45	0.687127		LOC107455867			guanine nucleotide-binding protein G(I)/G(S)/G(T) subunit beta-1
4.42533e-05	0.307569	0.217	0.134	0.737659		LOC107447833			ADP-dependent glucokinase
4.85928e-05	7.7857	0.036	0.01	0.809993		LOC107446652			heart- and neural crest derivatives-expressed protein 2
6.09021e-05	0.5808	0.365	0.266	1		LOC107443182			ras-related protein Rab-2
7.6643e-05	0.95711	0.105	0.196	1		LOC107436484	Pt-CD109 antigen	cf. Clusters -VIII and -X	CD109 antigen
7.75621e-05	0.345666	0.355	0.257	1		LOC107454515			serine/threonine-protein kinase MRCK alpha
7.93781e-05	1.20719	0.694	0.598	1		LOC107444446			dynein heavy chain, cytoplasmic
8.7391e-05	0.703795	0.625	0.558	1		LOC107437194			nucleosome-remodeling factor subunit BPTF
9.06528e-05	0.267517	0.158	0.091	1		LOC107439163			endoplasmic reticulum membrane sensor NFE2L1
9.23081e-05	0.653517	0.549	0.452	1		LOC107442016			DNA polymerase zeta catalytic subunit
9.26483e-05	0.286423	0.161	0.093	1		LOC107451210			transmembrane protein KIAA1109
0.000100753	1.5682	0.322	0.229	1		LOC107455144			collagen alpha chain CG42342
0.000105917	0.38658	0.398	0.3	1		LOC107447141			trans-Golgi network integral membrane protein 2
0.00012113	0.744793	0.434	0.339	1		LOC107437663			dentin sialophosphoprotein
0.000138471	0.334788	0.247	0.165	1		LOC107451792			serine/threonine-protein kinase MRCK alpha
0.000155657	0.263657	0.125	0.067	1		LOC107440016			basigin
0.000165314	0.38504	0.638	0.561	1		LOC107446551			AT-rich interactive domain-containing protein 4A
0.000167473	0.455629	0.263	0.181	1		LOC107445532			protein O-linked-mannose beta-1,2-N-acetylglucosaminyltransferase 1
0.000179036	1.76067	0.586	0.475	1		LOC107453494			F-actin-monooxygenase MICAL3
0.000205086	0.281427	0.237	0.157	1		LOC107456451			syntaxin-6
0.000284573	0.326727	0.224	0.148	1		LOC107436165			integrin beta-PS
0.000372321	0.257947	0.164	0.101	1		LOC107437705			uncharacterized LOC107437705
0.000373886	2.06271	0.921	0.929	1		LOC107441566			60S ribosomal protein L7
0.000439702	0.432453	0.336	0.249	1		LOC107443193			calcium/calmodulin-dependent protein kinase type 1
0.000452385	0.642718	0.513	0.435	1		LOC107440435			ankyrin repeat and KH domain-containing protein 1
0.000457505	0.750004	0.553	0.47	1		LOC107452604			rho GTPase-activating protein 190
0.000477764	0.251697	0.257	0.178	1		LOC107445612			neurobeachin
0.000503469	4.46575	0.062	0.13	1		LOC107442844			transcription factor LBX2
0.000529922	0.315533	0.964	0.945	1		LOC107445098			protein PRRC2C
0.000630241	0.313361	0.316	0.233	1		LOC107438926			uncharacterized LOC107438926
0.000709794	0.561847	0.497	0.4	1		LOC107442580			DNA-directed RNA polymerase II subunit RPB1
0.000739879	0.259548	0.266	0.192	1		LOC107443340			trithorax group protein osa
0.000794278	0.299303	0.217	0.147	1		LOC107455736			reticulocalbin-2
0.000957273	2.28873	0.526	0.465	1		LOC107446060			probable global transcription activator SNF2L2
0.000960924	1.09373	0.638	0.57	1		LOC107448683			uncharacterized LOC107448683
0.00116611	0.421229	0.388	0.304	1		LOC107440910			serine/threonine-protein phosphatase 2A 56 kDa regulatory subunit
0.00119741	0.259051	0.253	0.179	1		LOC122271711			protein FAM117B-like
0.00147038	0.624594	0.47	0.38	1		LOC107451817			splicing factor 3B subunit 2-like
0.00162066	1.4484	0.033	0.012	1		LOC107443967			homeobox protein XHOX-3
0.00163732	0.416861	0.461	0.375	1		LOC107452044			cullin-3-A
0.00182219	0.391468	0.263	0.193	1		LOC107447169			calnexin
0.0018386	0.565309	0.523	0.44	1		LOC107441751			casein kinase I
0.00201522	0.270246	0.132	0.08	1		LOC107441433			gem-associated protein 5
0.00269271	0.462775	0.464	0.38	1		LOC107449691			C2 domain-containing protein 2
0.00284806	0.340961	0.349	0.272	1		LOC107439176			protein wntless
0.00320717	0.588626	0.033	0.012	1		LOC107449163			tensin-3
0.00326155	0.912669	0.444	0.364	1		LOC107440147			protein singed
0.00330869	0.305979	0.207	0.148	1		LOC107443254			glycogen synthase kinase-3 beta
0.00360349	0.322141	0.102	0.06	1		LOC107450937			uncharacterized LOC107450937
0.00365532	0.504322	0.408	0.337	1		LOC107439392			guanine nucleotide-binding protein G(s) subunit alpha
0.00372633	0.286	0.26	0.195	1		LOC107443872			AT-rich interactive domain-containing protein 2
0.00385005	0.503177	0.543	0.472	1		LOC107437616			nucleolar transcription factor 1-B
0.00387635	0.443091	0.773	0.718	1		LOC107440173			protein lingerer
0.00396673	0.404678	0.253	0.188	1		LOC107447409			uncharacterized LOC107447409
0.00405711	0.261844	0.181	0.124	1		LOC107441990			protein YIPF1
0.00409067	0.680792	0.145	0.094	1		LOC107451970			60S acidic ribosomal protein P1
0.00456191	0.317638	0.207	0.148	1		LOC107454175			protein enabled homolog
0.0045956	0.255251	0.227	0.166	1		LOC107455551			zinc finger protein 800
0.00499942	0.498865	0.25	0.184	1		LOC107437960			stromal cell-derived factor 2
0.00518773	0.275302	0.286	0.22	1		LOC107438352			kalirin
0.00547955	0.256224	0.431	0.366	1		LOC107439468			uncharacterized LOC107439468
0.00555573	0.339398	0.303	0.237	1		LOC107448778			uncharacterized LOC107448778
0.00563869	2.27731	0.556	0.524	1		LOC107440642			plexin-A2
0.00623981	0.3394	0.487	0.412	1		LOC107436329			CCR4-NOT transcription complex subunit 3
0.00628398	2.9661	0.967	0.958	1		LOC107442180			uncharacterized protein DDB_G0286299
0.00629899	0.480544	0.273	0.206	1		LOC107455216			bestrophin-2
0.00658571	1.03723	0.306	0.244	1		LOC107438682			tubulin alpha chain, testis-specific
0.00664798	0.283866	0.053	0.026	1		LOC107438289			proton myo-inositol cotransporter
0.00690264	0.385999	0.191	0.139	1		LOC107448880			endothelial transcription factor GATA-2-like
0.00725196	0.385301	0.266	0.207	1		LOC107441478			kinesin-like protein KIF13A
0.00738516	1.35871	0.148	0.212	1		LOC107449243			kin of IRRE-like protein 1
0.00811528	2.97889	0.914	0.883	1		LOC107447211			heterogeneous nuclear ribonucleoprotein D-like
0.00832109	0.331924	0.214	0.158	1		LOC107437577			uncharacterized LOC107437577
0.00844633	0.848175	0.49	0.424	1		LOC107454202			pumilio homolog 2
0.00857376	0.258094	0.388	0.316	1		LOC107443784			endophilin-A
0.00858013	0.438545	0.385	0.311	1		LOC107452367			high mobility group B protein 6
0.00870847	0.907571	0.75	0.711	1		LOC107449234			14-3-3 protein epsilon
0.00892282	0.362199	0.319	0.258	1		LOC107436981			activin receptor type-2A
0.00925167	1.25451	0.543	0.497	1		LOC107447015			serine-rich adhesin for platelets
0.00930408	0.484847	0.424	0.351	1		LOC107450410			arfGAP with SH3 domain, ANK repeat and PH domain-containing protein
0.00936587	0.505764	0.234	0.178	1		LOC107442254			homeobox-containing protein 1
0.00949929	0.474559	0.895	0.921	1		LOC107449194			60S ribosomal protein L36
2.14888e-169	153.761	1	0.689	3.58197e-165	Cluster-IV	LOC107449641			probable serine/threonine-protein kinase kinX
2.83515e-86	7.22517	0.747	0.245	4.72591e-82		LOC107439948	Pt-np; notopleural		serine protease filzig	GTGGGTGACCTTCAAAGCCT	CCATGCGGAAACTTTGGCTC	gggTAATACGACTCACTATAGGATGTCGTATGAGGCCGTGT	gggTAATACGACTCACTATAGCACTTGTGTGCGCTGTTTCA
1.78088e-64	1.76641	0.311	0.051	2.96856e-60		LOC107436879	Pt-cp47Ef-like; cuticular protein 47Ef-like		uncharacterized LOC107436879	ATGGGTTGGATGTTGGGTGT	GGGGCCCAAAAGATGCTAGA	gggTAATACGACTCACTATAGTTGGTTGTTTGAGGGTCGCA	gggTAATACGACTCACTATAGGGTTGTGCACCCCTACATCA
5.53008e-56	4.19332	0.74	0.338	9.21809e-52		LOC107439606			uncharacterized LOC107439606
8.5529e-54	1.85675	0.606	0.222	1.42568e-49		LOC107442187			uncharacterized LOC107442187
7.4277e-46	9.2283	0.747	0.391	1.23812e-41		LOC107453663			uncharacterized LOC107453663
4.12627e-40	0.578819	0.332	0.087	6.87809e-36		LOC107437310	Pt-cht7; chitinase-7		acidic mammalian chitinase	TGCTAACAGTCGGAGCACTTT	TTTCGCGCTACCAAAAACCA	gggTAATACGACTCACTATAGAAAGCAGCTCGAGTCAAAGGA	gggTAATACGACTCACTATAGCAATCGTGTCCTAAGTGGGCA
1.5312e-39	1.55487	0.509	0.192	2.55236e-35		LOC107440433			microsomal triglyceride transfer protein large subunit
1.24649e-31	1.45293	0.439	0.177	2.07778e-27		LOC107449501			uncharacterized LOC107449501
1.40665e-29	1.13586	0.239	0.061	2.34475e-25		LOC107452034			uncharacterized LOC107452034
3.23194e-27	5.32301	0.256	0.073	5.38732e-23		LOC107443855			phenoloxidase-activating factor 2
1.02109e-24	0.467772	0.204	0.052	1.70205e-20		LOC122271124			uncharacterized LOC122271124
1.16098e-24	0.777827	0.339	0.126	1.93523e-20		LOC122269545			carboxypeptidase A1-like
4.67564e-24	1.42113	0.599	0.326	7.79383e-20		LOC107437786			uncharacterized LOC107437786
3.07345e-23	0.99932	0.419	0.186	5.12314e-19		LOC107447991			CD151 antigen
6.24548e-23	1.39992	0.401	0.184	1.04106e-18		LOC107451319			uncharacterized LOC107451319
3.17036e-22	0.508566	0.263	0.087	5.28467e-18		LOC107436135			uncharacterized LOC107436135
3.40995e-22	3.14025	0.567	0.322	5.68405e-18		LOC110283103	Pt-trh1	Sharma 2017	protein trachealess-like
3.06303e-21	0.259652	0.301	0.113	5.10577e-17		LOC107444533			carboxypeptidase B-like
2.14262e-20	1.24234	0.363	0.154	3.57153e-16		LOC107442137			uncharacterized LOC107442137
3.65275e-20	1.36669	0.121	0.024	6.08878e-16		LOC107437380			uncharacterized LOC107437380
2.00773e-19	0.619607	0.256	0.09	3.34669e-15		LOC107446829			uncharacterized LOC107446829
4.3233e-19	0.515328	0.266	0.098	7.20651e-15		LOC107442442			serine proteinase stubble
4.42354e-19	0.884987	0.322	0.133	7.37359e-15		LOC107438991			uncharacterized LOC107438991
3.07706e-18	0.504968	0.277	0.105	5.12915e-14		LOC107438659			protein O-mannosyl-transferase TMTC2
3.34559e-18	0.596386	0.481	0.254	5.57677e-14		LOC107438430			protein dhs-3
4.25298e-18	0.706096	0.46	0.243	7.08928e-14		LOC107438897			cadherin-23
1.36174e-17	0.391337	0.294	0.119	2.26988e-13		LOC107456502			uncharacterized LOC107456502
1.05351e-16	0.370757	0.228	0.082	1.7561e-12		LOC107444874			cadherin-99C
3.66738e-16	0.515017	0.374	0.187	6.11315e-12		LOC107443623	Pt-AP2.2	cf. Cluster-XV	transcription factor AP-2-beta
7.68064e-16	1.02215	0.273	0.114	1.28029e-11		LOC107443634			platelet glycoprotein 4
1.59634e-15	0.924495	0.311	0.14	2.66093e-11		LOC107448881			uncharacterized LOC107448881
3.08213e-15	5.42431	0.651	0.454	5.13761e-11		LOC107438714			transcriptional activator cubitus interruptus-like
3.61062e-15	0.705685	0.336	0.158	6.01855e-11		LOC107457322			uncharacterized LOC107457322
4.10784e-15	0.730076	0.173	0.057	6.84736e-11		LOC122269371			uncharacterized LOC122269371
4.29436e-15	0.250734	0.121	0.031	7.15827e-11		LOC107444058			putative sodium-dependent multivitamin transporter
9.29016e-15	0.782895	0.235	0.093	1.54858e-10		LOC107449664			blastula protease 10
1.07616e-14	0.542964	0.519	0.316	1.79386e-10		LOC107453813			uncharacterized LOC107453813
2.82742e-14	1.62779	0.422	0.224	4.71302e-10		LOC107454270			putative polypeptide N-acetylgalactosaminyltransferase 9
3.35927e-14	0.511443	0.149	0.046	5.59956e-10		LOC107449509			paired box protein Pax-6
6.47724e-14	0.30029	0.332	0.16	1.07969e-09		LOC107457557			putative protein TPRXL
1.16061e-13	1.48982	0.55	0.356	1.93463e-09		LOC107442148	Pt-fz4.1	Janssen et al. 2015	frizzled-4
1.58238e-13	0.418336	0.273	0.122	2.63767e-09		LOC107448596			intracellular coagulation inhibitor 3
3.83123e-13	0.567743	0.353	0.18	6.38628e-09		LOC107452185			LHFPL tetraspan subfamily member 3 protein
8.065e-13	1.13405	0.554	0.379	1.34435e-08		LOC107443667			serine/threonine-protein kinase PLK1
3.20263e-12	0.526421	0.277	0.132	5.33847e-08		LOC107439482			dehydrogenase/reductase SDR family member on chromosome X
3.28958e-12	0.417937	0.408	0.228	5.48341e-08		LOC107451304			uncharacterized LOC107451304
4.93129e-12	0.616555	0.339	0.18	8.21997e-08		LOC107453863			uncharacterized LOC107453863
7.22742e-12	0.703381	0.035	0.003	1.20474e-07		LOC107445552			angiotensin-converting enzyme
2.43935e-11	0.936797	0.204	0.087	4.06616e-07		LOC107438387	Pt-Wnt6	Janssen et al. 2021	protein Wnt-6
4.34852e-11	2.27691	0.17	0.066	7.24854e-07		LOC107443866			uncharacterized LOC107443866
4.76801e-11	0.622948	0.388	0.221	7.9478e-07		LOC107445619	Pt-unc5.1	Janssen and Budd 2022	netrin receptor UNC5C
8.43342e-11	0.986198	0.401	0.239	1.40577e-06		LOC107457100			putative ferric-chelate reductase 1 homolog
9.44391e-11	0.548035	0.273	0.136	1.57421e-06		LOC107438531			serine-rich adhesin for platelets
2.23302e-10	0.387374	0.211	0.093	3.72223e-06		LOC107452519			protein spaetzle 4
2.3394e-10	0.423089	0.291	0.149	3.89955e-06		LOC107441256			transmembrane protein 68
2.39956e-10	1.67076	0.737	0.574	3.99982e-06		LOC107449037			uncharacterized LOC107449037
2.91773e-10	2.25477	0.304	0.168	4.86356e-06		LOC107441380	Pt-fz4.2	Janssen et al. 2015	frizzled-4
3.99199e-10	0.454455	0.291	0.154	6.65424e-06		LOC107453026			uncharacterized LOC107453026
5.35954e-10	0.333965	0.156	0.061	8.93381e-06		LOC107437117			intracellular coagulation inhibitor 1
6.15752e-10	1.08925	0.405	0.245	1.0264e-05		LOC107443710			cadherin-related tumor suppressor
7.32524e-10	1.3376	0.142	0.054	1.22104e-05		LOC107451627			T-cell leukemia homeobox protein 3
7.41133e-10	0.278399	0.36	0.206	1.23539e-05		LOC107441235			tyrosine kinase receptor Cad96Ca
1.38579e-09	0.266909	0.159	0.064	2.30997e-05		LOC107446742			gamma-interferon-inducible lysosomal thiol reductase
1.47541e-09	0.486035	0.398	0.246	2.45937e-05		LOC107436691			uncharacterized LOC107436691
2.27614e-09	0.797757	0.329	0.188	3.7941e-05		LOC107437399			protein masquerade
4.79784e-09	0.716597	0.204	0.096	7.99753e-05		LOC107449498			serine proteinase stubble
7.49463e-09	0.567769	0.616	0.444	0.000124928		LOC107457153			filamin-A
8.41073e-09	0.302575	0.353	0.209	0.000140198		LOC107451910			diacylglycerol lipase-beta
1.15853e-08	0.342639	0.204	0.098	0.000193115		LOC107436177			long-chain-fatty-acid--CoA ligase 4
1.47912e-08	0.49279	0.349	0.211	0.000246554		LOC107457565			chaoptin
1.67186e-08	2.97233	0.266	0.143	0.000278682		LOC107441258			CUB and sushi domain-containing protein 1
2.36984e-08	0.636231	0.145	0.061	0.000395029		LOC107446841	Pt-clotting factor G beta subunit	cf. Cluster-XV	clotting factor G beta subunit
2.40144e-08	0.476804	0.18	0.083	0.000400297		LOC107437854			uncharacterized LOC107437854
2.40419e-08	0.956509	0.699	0.545	0.000400754		LOC107447326			uncharacterized LOC107447326
4.96117e-08	0.751246	0.325	0.198	0.000826977		LOC107449941			uncharacterized LOC107449941
5.14879e-08	0.340081	0.173	0.081	0.000858252		LOC107449921			uncharacterized LOC107449921
5.78855e-08	0.586951	0.121	0.047	0.000964893		LOC107441188			collagen alpha-3(IV) chain
6.23019e-08	0.320881	0.318	0.19	0.00103851		LOC107455373			NADPH--cytochrome P450 reductase
1.06243e-07	0.942162	0.557	0.413	0.00177096		LOC107456919			minor histocompatibility antigen H13
1.06374e-07	0.321768	0.308	0.181	0.00177315		LOC107450100			homeobox protein DLX-6-like
1.16285e-07	1.05121	0.353	0.226	0.00193836		LOC107436245			polypeptide N-acetylgalactosaminyltransferase 1
1.5041e-07	0.802818	0.516	0.382	0.00250719		LOC107445694			unconventional myosin-Vb
2.15674e-07	0.311791	0.491	0.344	0.00359508		LOC107437964			translocation protein SEC63 homolog
2.33674e-07	0.256177	0.135	0.058	0.00389511		LOC107452992			hexosaminidase D
2.82746e-07	0.452452	0.18	0.09	0.00471309		LOC107445649	Pt-Wnt5	Janssen et al. 2021	protein Wnt-1
3.0448e-07	0.35703	0.36	0.232	0.00507537		LOC107438376			cadherin-87A
3.08537e-07	0.36253	0.339	0.214	0.005143		LOC107455611			ATP-binding cassette sub-family G member 5
5.79207e-07	0.297312	0.142	0.065	0.0096548		LOC107446439			nuclear pore membrane glycoprotein 210
7.00254e-07	0.451092	0.287	0.173	0.0116725		LOC107444090			PDZ domain-containing protein 7
1.03282e-06	0.377304	0.273	0.165	0.017216		LOC107444205			nucleoside diphosphate-linked moiety X motif 19
1.19572e-06	0.431884	0.343	0.223	0.0199315		LOC107453618			protein crumbs
1.39128e-06	0.723884	0.28	0.174	0.0231913		LOC122268213			silk gland factor 3-like
1.53116e-06	0.553815	0.087	0.032	0.025523		LOC107448783			lactadherin
2.50843e-06	0.305042	0.197	0.107	0.041813		LOC107448317			glutaminyl-peptide cyclotransferase
2.5921e-06	0.279665	0.121	0.054	0.0432077		LOC107454104			zinc transporter 1
2.59421e-06	0.484137	0.398	0.272	0.0432429		LOC107445059			signal recognition particle receptor subunit alpha
2.93203e-06	2.89659	0.339	0.22	0.0488741		LOC107438986			neprilysin-2-like
3.23474e-06	0.266743	0.107	0.046	0.0539199		LOC107449778			homeobox protein unc-4 homolog
4.10205e-06	0.297586	0.377	0.26	0.068377		LOC107449881			uncharacterized LOC107449881
4.16478e-06	0.377777	0.422	0.299	0.0694228		LOC107438934			cathepsin L
4.64572e-06	0.616828	0.408	0.284	0.0774395		LOC107447528			tight junction protein ZO-1
1.43016e-05	0.271868	0.405	0.281	0.238393		LOC107455244			protein draper
1.68337e-05	0.355009	0.557	0.434	0.280602		LOC107447038			probable signal peptidase complex subunit 2
1.90189e-05	0.987131	0.467	0.343	0.317026		LOC107453848			very-long-chain 3-oxoacyl-CoA reductase-B
2.36922e-05	0.299107	0.173	0.096	0.394925		LOC107452631			putative defense protein 3
3.5029e-05	0.892926	0.713	0.65	0.583899		LOC107456268			moesin/ezrin/radixin homolog 1
4.52571e-05	0.827484	0.381	0.272	0.754391		LOC107453922			four-jointed box protein 1
4.90632e-05	0.307281	0.183	0.107	0.817835		LOC107441074			uncharacterized LOC107441074
6.07116e-05	0.78228	0.626	0.52	1		LOC107455563			transmembrane emp24 domain-containing protein 10
6.67071e-05	0.630618	0.208	0.127	1		LOC107438298			probable nuclear hormone receptor HR3
7.33835e-05	0.39831	0.215	0.133	1		LOC107448228			neuronal membrane glycoprotein M6-a
7.67329e-05	0.42497	0.17	0.098	1		LOC122273925			transmembrane emp24 domain-containing protein eca-like
7.77712e-05	0.261383	0.152	0.085	1		LOC107452006			transcription factor AP-2-beta
9.7114e-05	1.19453	0.588	0.504	1		LOC107453528			spectrin beta chain, non-erythrocytic 1
0.000103603	0.297811	0.446	0.342	1		LOC107445976			neurexin-4
0.000107906	0.256272	0.318	0.219	1		LOC107440946			protein jagunal
0.000161685	0.282886	0.19	0.116	1		LOC107448634			dermonecrotic toxin LcsSicTox-betaIC1
0.00017374	1.58251	0.865	0.817	1		LOC107436304			ADP-ribosylation factor 1-like
0.000224146	1.0146	0.28	0.2	1		LOC107449167			protein O-mannosyl-transferase TMTC2
0.000249728	0.250744	0.429	0.327	1		LOC107453560			peptidyl-prolyl cis-trans isomerase 5
0.000251894	0.658248	0.862	0.829	1		LOC107450412			60S ribosomal protein L14
0.000269588	0.32982	0.246	0.166	1		LOC107443645			zinc finger protein 672
0.0002769	2.58949	0.121	0.068	1		LOC107436764			follistatin
0.000324117	0.265197	0.471	0.363	1		LOC107443684			histone H2A
0.000362755	0.606376	0.014	0.002	1		LOC107449504			mucin-16-like
0.000466383	0.506751	0.533	0.448	1		LOC107455363			dolichyl-diphosphooligosaccharide--protein glycosyltransferase subunit 2
0.000593186	0.768437	0.173	0.11	1		LOC107442352			LIM/homeobox protein Lhx1
0.000600565	0.291034	0.215	0.142	1		LOC107437456			cytochrome P450 302a1, mitochondrial
0.000608112	0.693113	0.356	0.274	1		LOC122268376			uncharacterized LOC122268376
0.000806541	0.273219	0.194	0.126	1		LOC107448337			major facilitator superfamily domain-containing protein 10
0.000854467	0.540832	0.356	0.275	1		LOC107441084			low-density lipoprotein receptor-related protein 2
0.000939503	0.33834	0.125	0.072	1		LOC107453622			ankyrin repeat and BTB/POZ domain-containing protein 2
0.00112967	0.304544	0.318	0.238	1		LOC107439664			transmembrane emp24 domain-containing protein 2
0.0013511	0.302345	0.246	0.176	1		LOC122270632			uncharacterized LOC122270632
0.00146276	1.13462	0.927	0.911	1		LOC107437942			60S ribosomal protein L35
0.00157207	0.297844	0.273	0.2	1		LOC107447253			PR domain zinc finger protein 1
0.00165631	7.85501	0.111	0.064	1		LOC107438386	Pt-wg/Wnt1		protein Wnt-1
0.00178451	0.575825	0.294	0.22	1		LOC107441176			DDRGK domain-containing protein 1
0.0024829	0.282592	0.242	0.175	1		LOC107450543			sodium bicarbonate cotransporter 3
0.00268121	0.353124	0.332	0.257	1		LOC107454259			protocadherin-like wing polarity protein stan
0.00296229	0.311649	0.464	0.373	1		LOC107441867			adipocyte plasma membrane-associated protein
0.00320446	0.709676	0.152	0.226	1		LOC107438862			sodium bicarbonate cotransporter 3
0.00403082	0.82987	0.097	0.056	1		LOC107440711			homeobox protein Hox-A1
0.00404648	0.353706	0.388	0.314	1		LOC107449842			insulin-like peptide receptor
0.00648754	0.251594	0.228	0.165	1		LOC107439596			UDP-N-acetylglucosamine transporter
0.00824105	0.75496	0.934	0.929	1		LOC107449083			ADP/ATP translocase 3
0.00886666	0.276367	0.19	0.136	1		LOC107436701			U3 small nucleolar RNA-interacting protein 2
4.72074e-84	3.76569	0.986	0.943	7.869e-80	Cluster-V	LOC107441543			neurotactin
9.82311e-83	11.1773	0.633	0.187	1.63741e-78		LOC107453771	Pt-magu		SPARC-related modular calcium-binding protein 2	ACGACTCCCGGTGTGAAATC	TGGTTGTCATTCTCGTCGCA	gggTAATACGACTCACTATAGGGAATTTAGTCGCCGTGGGA	gggTAATACGACTCACTATAGCTTCTGGAATGACCGCCACT
4.79525e-74	3.09412	0.601	0.181	7.9932e-70		LOC122271089	Pt-zfp395-like; zinc finger protein 395-like		zinc finger protein 395-like	CGGCTGATTGAGAGCCGAAA	GTCAACCAGAGCCGAGAAGG	gggTAATACGACTCACTATAGGGAGTTCTGTGCCTAATGGC	gggTAATACGACTCACTATAGAATTCGACAACAGCCACAACG
1.48806e-68	3.87736	0.982	0.863	2.48045e-64		LOC107436358			fasciclin-2
8.17227e-57	0.811088	0.135	0.008	1.36224e-52		LOC107444265	Pt-nog; noggin	also in Leite et al. 2022	noggin-2	TTTGAGTACCTGTCGCCTCCT	GTCCACCAAAGTACACCCTCA	gggTAATACGACTCACTATAGGCGCCTTCTTTCTGTGGGAA	gggTAATACGACTCACTATAGAGTTCATCCCCGCTGGAAAA
1.19872e-54	0.643586	0.231	0.032	1.99815e-50		LOC107451015	Pt-otopetrin 2-like		proton channel OtopLc	AAACGGTCCGCCAAACTTTC	AACCCTGCTCGCCAAAACTT	gggTAATACGACTCACTATAGTGAGAACGAAGCATGAGCAGT	gggTAATACGACTCACTATAGCCCAAACCATTAACCGCAACC
2.06238e-46	1.28929	0.31	0.069	3.43778e-42		LOC107440831			peroxidasin
1.25223e-38	1.51108	0.381	0.116	2.08735e-34		LOC107443696	sna; snail	Stollewerk et al. 2003, Weller and Tautz 2003 (both in Cupiennius)	protein snail homolog Sna
6.96395e-38	3.88581	0.456	0.172	1.16082e-33		LOC107452002			uncharacterized LOC107452002
9.19862e-38	3.19562	0.274	0.065	1.53332e-33		LOC107443270			monocarboxylate transporter 12
2.99815e-36	5.80644	0.897	0.731	4.99762e-32		LOC107450889			neural-cadherin-like
1.33626e-33	2.48971	0.228	0.05	2.22741e-29		LOC107436488			chondroitin sulfate proteoglycan 4
1.16665e-32	4.02981	0.406	0.146	1.94469e-28		LOC107450632	Pt-net2; netrin2	Janssen and Budd 2022, Leite et al. 2022 (called netrin)	netrin-1
1.1793e-27	1.87543	0.616	0.335	1.96577e-23		LOC107441830			fringe glycosyltransferase
1.49104e-27	3.77247	0.989	0.959	2.48541e-23		LOC107455266			probable serine/threonine-protein kinase kinX
4.44637e-25	0.404712	0.114	0.017	7.41165e-21		LOC107444343			long-chain fatty acid transport protein 4
5.37923e-23	1.37117	0.181	0.045	8.96663e-19		LOC107454167			dorsal-ventral patterning protein Sog-like
5.37923e-23	1.37117	0.181	0.045	8.96663e-19		LOC107454167			dorsal-ventral patterning protein Sog-like
9.30405e-23	0.896566	0.327	0.124	1.55089e-18		LOC107436623			neuronal calcium sensor 1
2.66374e-22	1.19122	0.765	0.498	4.44019e-18		LOC107449700			zinc finger protein rotund
1.22993e-21	3.17256	0.448	0.219	2.05017e-17		LOC107445721			zinc finger protein castor homolog 1
2.12616e-21	0.758112	0.167	0.041	3.54409e-17		LOC107440219			protein artichoke
5.16626e-20	1.81555	0.463	0.243	8.61164e-16		LOC107436909			transmembrane protein 132E-like
2.69793e-19	1.10191	0.388	0.18	4.49718e-15		LOC107441411			uncharacterized LOC107441411
1.07436e-18	6.82232	0.388	0.193	1.79085e-14		LOC107445483			protein trapped in endoderm-1
1.4106e-18	5.79764	0.135	0.032	2.35133e-14		LOC107454257			cytochrome P450 307a1
7.83331e-17	1.24707	0.306	0.13	1.30574e-12		LOC107436282			histone-lysine N-methyltransferase MECOM
1.10446e-16	3.49666	0.06	0.007	1.84102e-12		LOC107453706			CCN family member 1-like
2.17735e-16	0.258297	0.057	0.007	3.62943e-12		LOC107453696			monocarboxylate transporter 12
2.91033e-16	0.827963	0.31	0.138	4.85122e-12		LOC107454271	Pt-integrin alspha-PS1	cf. Cluster-XVIII	integrin alpha-PS1
1.54655e-15	1.38948	0.701	0.508	2.57795e-11		LOC107456521			ephrin-B2a
3.31074e-15	0.3613	0.053	0.006	5.51868e-11		LOC107440497			LHFPL tetraspan subfamily member 2a protein
4.97864e-15	0.787445	0.125	0.032	8.29889e-11		LOC122268908			uncharacterized LOC122268908
1.42249e-14	1.98073	0.601	0.421	2.37115e-10		LOC107451797			uncharacterized LOC107451797
2.29601e-14	2.39045	0.157	0.05	3.82721e-10		LOC107438671			uncharacterized LOC107438671
2.9043e-14	7.62496	0.11	0.027	4.84118e-10		LOC122270962			uncharacterized LOC122270962
1.70182e-13	0.884313	0.47	0.275	2.83676e-09		LOC107450466			PP2C-like domain-containing protein CG9801
3.86491e-13	0.675707	0.356	0.187	6.44242e-09		LOC107436415			protein croquemort
9.00999e-13	0.599258	0.295	0.143	1.50188e-08		LOC107437740			leucine-rich repeats and immunoglobulin-like domains protein 2
9.46174e-13	1.37916	0.577	0.405	1.57718e-08		LOC107446074			glypican-5
9.82639e-13	1.16806	0.363	0.191	1.63796e-08		LOC107449413			runt-related transcription factor 1
1.4018e-12	1.66659	0.658	0.484	2.33666e-08		LOC107451685			roundabout homolog 3
2.77814e-12	0.766514	0.185	0.071	4.63088e-08		LOC107444494			sialic acid-binding Ig-like lectin 14
3.1582e-12	0.953057	0.584	0.399	5.26441e-08		LOC107451030			proton channel OtopLc
1.48296e-11	0.265749	0.043	0.005	2.47195e-07		LOC107442885			coiled-coil domain-containing protein CG32809
4.02686e-11	0.377904	0.648	0.484	6.71237e-07		LOC107439311			procathepsin L
4.53658e-11	0.331019	0.263	0.126	7.56202e-07		LOC107436279			heparan sulfate glucosamine 3-O-sulfotransferase 6
1.09798e-10	0.377997	0.217	0.095	1.83023e-06		LOC107446892			uncharacterized LOC107446892
2.47681e-10	1.40908	0.295	0.153	4.1286e-06		LOC107453029			epidermal growth factor receptor kinase substrate 8
8.22491e-10	0.292448	0.192	0.083	1.37101e-05		LOC107446926			phosphatidylinositol 4-kinase beta
8.7478e-10	0.395985	0.128	0.045	1.45817e-05		LOC107449631			astakine
1.0629e-09	0.288479	0.135	0.05	1.77175e-05		LOC107438309			slit homolog 1 protein
1.09459e-09	3.73661	0.452	0.302	1.82458e-05		LOC107453510			uncharacterized LOC107453510
1.64998e-09	0.277423	0.295	0.156	2.75035e-05		LOC107440894			latrophilin Cirl
4.66225e-09	0.701639	0.242	0.122	7.77151e-05		LOC107439462			rhophilin-2
7.13108e-09	0.674421	0.374	0.231	0.000118868		LOC107449919			protocadherin Fat 4
1.47017e-08	0.64062	0.235	0.121	0.000245063		LOC107453411			uncharacterized LOC107453411
4.87859e-08	1.8808	0.384	0.249	0.000813212		LOC107456393			tensin-1
7.4961e-08	0.504294	0.185	0.089	0.00124953		LOC110282747			uncharacterized LOC110282747
1.48252e-07	0.389783	0.367	0.234	0.00247121		LOC107454853			large neutral amino acids transporter small subunit 2
2.67983e-07	0.687419	0.423	0.28	0.00446702		LOC107455244			protein draper
3.31259e-07	0.250129	0.181	0.089	0.00552176		LOC107441660			unconventional myosin-Ie
3.43293e-07	0.442801	0.395	0.259	0.00572235		LOC107449881			uncharacterized LOC107449881
3.76587e-07	0.463623	0.484	0.34	0.00627732		LOC107457313			transcription factor Sox-2
1.00612e-06	0.348073	0.473	0.332	0.0167711		LOC107442769			neurogenic locus Notch protein
1.56324e-06	0.311848	0.196	0.104	0.0260577		LOC107451820			uncharacterized LOC107451820
2.10198e-06	0.345012	0.089	0.033	0.0350379		LOC107454282			hydroxylysine kinase
2.43017e-06	11.6056	0.192	0.104	0.0405085		LOC107448575			LHFPL tetraspan subfamily member 2a protein
2.49313e-06	0.837758	0.509	0.383	0.041558		LOC107441771			protein tiptop
2.52875e-06	0.947336	0.338	0.226	0.0421518		LOC107437062			ephrin-B3
2.71072e-06	0.253213	0.171	0.088	0.045185		LOC107450909			protein eva-1 homolog C
2.72278e-06	0.395339	0.302	0.187	0.0453861		LOC107442737			sodium/potassium-transporting ATPase subunit beta
3.19621e-06	0.375407	0.246	0.144	0.0532776		LOC107440216			uncharacterized LOC107440216
3.46e-06	0.817766	0.295	0.187	0.0576748		LOC107454292			insulin-like growth factor-binding protein-related protein 1
3.47191e-06	0.272125	0.121	0.054	0.0578733		LOC107440075			protein FAM214A
3.88857e-06	5.47028	0.598	0.48	0.0648186		LOC107454341			dystroglycan
9.0789e-06	0.377917	0.399	0.279	0.151336		LOC107453438			dachshund homolog 1-like
9.78828e-06	0.305188	0.31	0.204	0.163161		LOC107455216			bestrophin-2
1.02892e-05	0.434063	0.221	0.13	0.171511		LOC110282496			torsin-1A
1.50147e-05	0.394915	0.214	0.128	0.250281		LOC107446220			transcription factor Sox-14-like
1.50187e-05	0.738555	0.263	0.167	0.250346		LOC107450885			uncharacterized LOC107450885
1.69438e-05	0.607868	0.427	0.307	0.282437		LOC107443783			plexin-A2
1.71821e-05	2.55737	0.132	0.066	0.286409		LOC107442309			protein Wnt-7b-like
2.589e-05	0.273323	0.495	0.378	0.43156		LOC107449691			C2 domain-containing protein 2
4.07608e-05	1.03647	0.431	0.321	0.679442		LOC107455154			neuroglian-like
4.495e-05	0.289324	0.181	0.104	0.749271		LOC107441974			tetratricopeptide repeat protein 17
4.53039e-05	3.4672	0.256	0.167	0.75517		LOC107449804			sodium/calcium exchanger 3
4.93455e-05	0.390474	0.089	0.039	0.822541		LOC107443594			short-chain dehydrogenase/reductase family 9C member 7
5.27732e-05	0.548414	0.544	0.434	0.879677		LOC107456997			luc7-like protein 3
5.54127e-05	0.290128	0.285	0.186	0.923674		LOC107440837			glutamate synthase [NADH]
7.56885e-05	0.438488	0.274	0.184	1		LOC107446715			protein toll
0.000141105	0.569867	0.021	0.004	1		LOC107445091			protein scabrous
0.000161464	0.399859	0.181	0.11	1		LOC107451183			nuclear distribution protein nudE homolog 1
0.000183809	0.725215	0.516	0.408	1		LOC107456568			sodium/potassium-transporting ATPase subunit alpha
0.000242089	0.376936	0.324	0.232	1		LOC107455706			choline transporter-like protein 4
0.000290282	0.552325	0.242	0.162	1		LOC107436350			glypican-6
0.000329766	0.283981	0.214	0.137	1		LOC107446405			torsin-1A-interacting protein 2
0.000381956	0.400063	0.203	0.131	1		LOC107436956			progranulin-like
0.000419481	0.298323	0.178	0.109	1		LOC107441299			zinc metalloproteinase-disintegrin-like MTP8
0.000451726	0.389236	0.132	0.075	1		LOC107448900			V-type proton ATPase 116 kDa subunit a1
0.000566748	0.272083	0.167	0.103	1		LOC107457229			transcription factor Sox-21-B
0.000742521	0.380068	0.228	0.154	1		LOC110282861			SH2 domain-containing adapter protein B
0.000931299	0.290676	0.438	0.341	1		LOC107445964			serine/threonine-protein phosphatase 4 regulatory subunit 1
0.000948688	0.41761	0.399	0.31	1		LOC107445353			peptidyl-prolyl cis-trans isomerase G
0.00153474	0.598403	0.153	0.095	1		LOC107451551			multiple epidermal growth factor-like domains protein 6
0.00167792	0.397909	0.125	0.074	1		LOC107440106			zinc finger protein 134
0.00188945	0.366623	0.434	0.353	1		LOC107456505			semaphorin-1A
0.00213859	0.424681	0.217	0.152	1		LOC107454354			semaphorin-5A
0.00247671	0.319168	0.299	0.227	1		LOC107438652			mRNA decay activator protein ZFP36L1
0.00303312	1.12071	0.399	0.504	1		LOC107439303			hemicentin-2
0.00344308	0.274976	0.285	0.215	1		LOC107442437			lysosomal aspartic protease
0.00417302	0.345187	0.249	0.182	1		LOC107441111			lysine-specific demethylase 5A
0.0044551	0.338237	0.349	0.272	1		LOC107451613			carboxypeptidase D
0.00464462	0.505289	0.324	0.249	1		LOC107447937			ras GTPase-activating protein nGAP
0.00512071	1.43876	0.776	0.716	1		LOC107449942			spectrin alpha chain
0.00556649	1.60613	0.217	0.156	1		LOC107457033			homeotic protein ultrabithorax
0.00699175	0.268445	0.196	0.141	1		LOC107444661			mucolipin-3-like
0.00802576	0.30682	0.448	0.374	1		LOC107441867			adipocyte plasma membrane-associated protein
0.00813805	0.2895	0.537	0.457	1		LOC107450560			26S proteasome complex subunit SEM1
7.96451e-40	1.2736	0.84	0.526	1.3276e-35	Cluster-VI	LOC107438011	Pt-delta-2		neurogenic locus protein delta	CCAGCGAGCACTTGAAATCG	CGGGTTAGAATGGACCTCGG	gggTAATACGACTCACTATAGAGATGCGGTGGGAGACATTC	gggTAATACGACTCACTATAGGCTGCAGGTATTCTGAGGCT
6.00617e-37	0.753952	0.517	0.202	1.00117e-32		LOC107451852			uncharacterized LOC107451852
1.00392e-25	0.383778	0.758	0.499	1.67343e-21		LOC107449700			zinc finger protein rotund
3.51357e-19	0.46204	0.565	0.308	5.85676e-15		LOC107449860			cadherin-23
1.08496e-12	0.386618	0.301	0.141	1.80851e-08		LOC110283246	Pt-unc3246	cf. Cluster-X	uncharacterized LOC110283246
1.49646e-11	0.328494	0.279	0.132	2.49445e-07		LOC107436282			histone-lysine N-methyltransferase MECOM
5.31641e-11	0.666479	0.416	0.248	8.86193e-07		LOC107457517	cycD; cyclinD		G1/S-specific cyclin-D2
2.43917e-10	0.62979	0.688	0.492	4.06585e-06		LOC107448725			histone-lysine N-methyltransferase trithorax
3.79777e-10	1.83595	0.736	0.583	6.3305e-06		LOC107454179			delta(14)-sterol reductase TM7SF2
2.35199e-09	0.725973	0.115	0.039	3.92053e-05		LOC107453721			A disintegrin and metalloproteinase with thrombospondin motifs 7
2.76274e-09	1.12233	0.647	0.513	4.60521e-05		LOC107456521			ephrin-B2a
1.08751e-08	0.321615	0.216	0.103	0.000181276		LOC107451820			uncharacterized LOC107451820
1.57072e-08	0.486497	0.294	0.165	0.000261823		LOC107451847	Pt-unc1847	cf. Clluster-X	uncharacterized LOC107451847
5.86061e-08	0.308213	0.167	0.075	0.000976904		LOC107449967			DNA replication factor Cdt1
1.17385e-06	0.380142	0.416	0.278	0.0195669		LOC107455884			chromatin assembly factor 1 subunit A
1.17947e-06	1.11356	0.342	0.225	0.0196606		LOC107438652			mRNA decay activator protein ZFP36L1
1.22641e-06	0.935875	0.717	0.584	0.020443		LOC107454046			A-kinase anchor protein 13
1.26872e-06	0.548129	0.428	0.293	0.0211483		LOC110282966			uncharacterized LOC110282966
1.56767e-06	0.297851	0.026	0.004	0.0261315		LOC107440165			uncharacterized LOC107440165
1.95909e-06	0.694775	0.468	0.34	0.032656		LOC107442879			uncharacterized LOC107442879
3.70748e-06	0.42541	0.316	0.201	0.0617999		LOC107443845			uncharacterized LOC107443845
4.86058e-06	0.379285	0.599	0.471	0.081021		LOC107438758			epidermal growth factor receptor
8.12706e-06	0.298982	0.401	0.276	0.13547		LOC107438342			uncharacterized LOC107438342
1.89086e-05	3.45917	0.621	0.505	0.315188		LOC122272139			uncharacterized LOC122272139
1.91265e-05	0.284742	0.286	0.183	0.31882		LOC107441418			anillin
2.12418e-05	0.46637	0.439	0.313	0.354079		LOC107436497	cdk1, cycline dependent kinase 1		cyclin-dependent kinase 1
3.88922e-05	0.374483	0.42	0.302	0.648294		LOC107447827			importin subunit beta-1
6.21656e-05	0.500633	0.271	0.178	1		LOC107437215			CAP-Gly domain-containing linker protein 1
7.62309e-05	0.525444	0.39	0.28	1		LOC107453438	Pt-dac; dachshund	Turetzek et al. 2016	dachshund homolog 1-like
8.99587e-05	0.427305	0.253	0.162	1		LOC122272805			uncharacterized LOC122272805
0.000158477	1.31416	0.558	0.452	1		LOC107450753			membrane-associated guanylate kinase, WW and PDZ domain-containing protein 1
0.000160582	0.283212	0.335	0.234	1		LOC107449919			protocadherin Fat 4
0.000192507	0.300869	0.197	0.121	1		LOC107450777	Pt-hgtx/Nkx6.2	cf. Cluster-XIX; Leite et al. 2022	homeobox protein Nkx-6.2
0.00022596	0.328365	0.219	0.139	1		LOC107456864			exonuclease GOR-like
0.000228601	0.457777	0.361	0.262	1		LOC107443137			F-box only protein 11
0.00024673	0.276811	0.164	0.096	1		LOC107439423			S-adenosyl-L-methionine-dependent tRNA 4-demethylwyosine synthase TYW1
0.000266924	0.724753	0.595	0.489	1		LOC107451685			roundabout homolog 3
0.000270212	0.27784	0.342	0.244	1		LOC107438264			zygotic DNA replication licensing factor mcm3
0.000371831	0.331124	0.454	0.353	1		LOC107453795			polypyrimidine tract-binding protein 1
0.0003747	0.360553	0.186	0.114	1		LOC107441664			poly [ADP-ribose] polymerase tankyrase-1
0.000478893	1.69243	0.29	0.206	1		LOC107441296			abnormal spindle-like microcephaly-associated protein homolog
0.000713469	0.294839	0.327	0.241	1		LOC107443847			uncharacterized LOC107443847
0.000719942	0.400554	0.669	0.579	1		LOC107455455			E3 ubiquitin-protein ligase HUWE1
0.000739245	0.341459	0.242	0.166	1		LOC107449610			tudor domain-containing protein 1
0.00135483	0.575904	0.576	0.479	1		LOC107456460			uncharacterized LOC107456460
0.00136508	0.265959	0.208	0.138	1		LOC107439499			synaptic functional regulator FMR1
0.00138821	0.35435	0.435	0.358	1		LOC107453143			steroid hormone receptor ERR2
0.00152098	0.300026	0.242	0.17	1		LOC107449723			DNA (cytosine-5)-methyltransferase PliMCI
0.00166551	0.518981	0.379	0.294	1		LOC107457197			uncharacterized LOC107457197
0.00190336	0.335117	0.428	0.334	1		LOC107455250			DNA-binding protein RFX7
0.00196131	0.326941	0.454	0.369	1		LOC107446121			nuclear receptor coactivator 2
0.00201099	0.497806	0.145	0.089	1		LOC107437265			homeobox protein EMX2
0.00208348	0.314817	0.1	0.055	1		LOC107453948			zinc finger protein 271
0.00235112	0.31634	0.572	0.5	1		LOC122270889			uncharacterized LOC122270889
0.00319737	0.494445	0.721	0.661	1		LOC107453655			RNA-binding protein MEX3B
0.00325534	0.332831	0.316	0.243	1		LOC107441371			signal peptide peptidase-like 3
0.00338301	0.474687	0.446	0.356	1		LOC107454427			N-alpha-acetyltransferase 15, NatA auxiliary subunit
0.00345841	0.328425	0.349	0.268	1		LOC107446355			serine/threonine-protein phosphatase 4 regulatory subunit 3A
0.00358584	0.325416	0.268	0.196	1		LOC107440855			apoptosis inhibitor 5
0.00371312	0.534855	0.249	0.181	1		LOC107442886			leucine-rich repeats and immunoglobulin-like domains protein 3
0.00472027	0.303332	0.204	0.143	1		LOC107436522			uncharacterized LOC107436522
0.004944	0.425964	0.621	0.53	1		LOC107451344			protein c-ets-1-B
0.00541822	0.65805	0.041	0.017	1		LOC107450996			uncharacterized LOC107450996
0.00572837	0.694257	0.461	0.387	1		LOC107441771			protein tiptop
0.00583829	0.344197	0.257	0.188	1		LOC107438976			uncharacterized LOC107438976
0.00606439	0.757584	0.543	0.477	1		LOC107448208			helicase domino
0.00624136	0.4035	0.171	0.116	1		LOC107436429			uncharacterized LOC107436429
0.0072696	0.362045	0.335	0.258	1		LOC107448205			protein kinase C-binding protein 1
0.00830423	0.450295	0.665	0.618	1		LOC107439899			intrastrand cross-link recognition protein
0.00847303	0.274316	0.476	0.404	1		LOC107436465			B-cell lymphoma/leukemia 11A
0.00935371	0.517807	0.424	0.349	1		LOC107438052			uncharacterized LOC107438052
0.00989707	0.317107	0.063	0.033	1		LOC107439956			adenylate cyclase type 10
9.55071e-91	2.4588	0.326	0.036	1.59201e-86	Cluster-VII	LOC107444850	Pt-PS2; Integrin-alpha PS2		integrin alpha-PS2	CCCTTGCTTCCCTCACTGAT	CGGGGATCGTGAATAAGCCA	gggTAATACGACTCACTATAGAGGTGGGCCACAGAATATCG	gggTAATACGACTCACTATAGGAGGCTCGGAAATACCGTGT
2.04837e-76	9.3449	0.189	0.012	3.41443e-72		LOC107443413			collagen alpha-1(I) chain
2.1296e-75	10.5441	0.364	0.056	3.54983e-71		LOC107447945	Pt-papilin		papilin	GACTGGAGTGGGTGTGATGG	CATGTGCGAAGCTATGTGGC	gggTAATACGACTCACTATAGAAAGCAACCTTCGCCGTCTA	gggTAATACGACTCACTATAGAACCAAACGTGCTTTCGTCG
4.23376e-61	20.9287	0.186	0.016	7.05725e-57		LOC107442626			collagen alpha-1(I) chain			gggTAATACGACTCACTATAGCAGGCCTTCCAGCTAATCCC	gggTAATACGACTCACTATAGCCAGGTGATCCTTTCGGTCC
4.94966e-61	29.5828	0.386	0.083	8.25059e-57		LOC107449293	Pt-fibrinogen-like		fibroleukin	ACTGACAACGGTGGATGGAC	AGACGGGGTGATTACGGAGA	gggTAATACGACTCACTATAGCCCTGAGAGCTTGGCATTCA	gggTAATACGACTCACTATAGGCCCTTACATGCAAACAGGC
4.32821e-60	4.66648	0.402	0.088	7.21469e-56		LOC107437962			calcium homeostasis modulator protein 6
1.98033e-52	2.82504	0.189	0.021	3.30102e-48		LOC107456330			cartilage oligomeric matrix protein
7.01446e-50	26.2916	0.75	0.391	1.16924e-45		LOC107441863			SPARC
2.62943e-47	9.89415	0.614	0.258	4.383e-43		LOC107442286			collagen alpha-1(IV) chain
3.60547e-41	0.572179	0.174	0.023	6.00996e-37		LOC107455518			protein eva-1 homolog C
5.88512e-39	1.96737	0.587	0.248	9.8099e-35		LOC107441250			collagen alpha-2(IV) chain
1.89103e-38	10.8576	0.841	0.574	3.15216e-34		LOC107439460			laminin subunit beta-1
3.61642e-37	1.22628	0.633	0.291	6.0282e-33		LOC107452433			laminin subunit gamma-1
2.61388e-36	0.29329	0.136	0.016	4.35708e-32		LOC122270628			uncharacterized LOC122270628
4.85339e-34	2.15814	0.508	0.213	8.09011e-30		LOC107442289			collagen alpha-2(IV) chain-like
8.23115e-34	1.13306	0.129	0.015	1.37205e-29		LOC107444379			extracellular matrix organizing protein FRAS1
2.05759e-32	0.692522	0.197	0.038	3.4298e-28		LOC107437680			polycystic kidney disease 1-related protein
5.76662e-31	9.68236	0.341	0.111	9.61239e-27		LOC107442001			inactive tyrosine-protein kinase transmembrane receptor ROR1
3.95697e-29	0.823884	0.682	0.387	6.59587e-25		LOC107448892			laminin subunit alpha
4.16961e-29	0.750976	0.227	0.054	6.95032e-25		LOC107436467			homeobox protein six1
1.46884e-28	1.48459	0.22	0.052	2.44841e-24		LOC107453496			reversion-inducing cysteine-rich protein with Kazal motifs
1.70871e-28	0.375514	0.114	0.014	2.84824e-24		LOC107438899			uncharacterized LOC107438899
8.40401e-28	13.4689	0.121	0.017	1.40086e-23		LOC107451328			uncharacterized LOC107451328
9.89525e-28	0.408266	0.068	0.004	1.64944e-23		LOC107456582			cytochrome P450 2A13-like
2.10311e-26	3.86212	0.985	0.944	3.50568e-22		LOC107441543			neurotactin
2.32064e-26	21.3858	0.523	0.256	3.86828e-22		LOC107442755			procollagen-lysine,2-oxoglutarate 5-dioxygenase 1
1.4968e-24	4.62289	0.557	0.294	2.49501e-20		LOC107442128			peptidyl-prolyl cis-trans isomerase B
1.52395e-24	3.68263	0.114	0.017	2.54028e-20		LOC107451423			hemicentin-1
3.18822e-24	0.390386	0.167	0.035	5.31444e-20		LOC107437526	FGFR-a		fibroblast growth factor receptor 3
3.25809e-24	0.271236	0.087	0.01	5.43092e-20		LOC107439018			uncharacterized LOC107439018
1.24966e-23	1.74382	0.072	0.007	2.08305e-19		LOC122273377			uncharacterized LOC122273377
1.80741e-23	0.701071	0.102	0.014	3.01277e-19		LOC107437681			integrin alpha-PS2
1.01272e-22	0.549152	0.102	0.015	1.68811e-18		LOC107443191			FRAS1-related extracellular matrix protein 2
1.13642e-22	12.0649	0.102	0.015	1.8943e-18		LOC107455416			collagen alpha-1(I) chain
9.35115e-22	1.44541	0.409	0.18	1.55874e-17		LOC107454292			insulin-like growth factor-binding protein-related protein 1
2.51272e-21	2.30108	0.129	0.025	4.18845e-17		LOC107445728			fibroblast growth factor receptor-like 1
1.34473e-20	39.9286	0.242	0.079	2.24153e-16		LOC107449725			fibrillin-2
7.85765e-20	0.856454	0.102	0.017	1.30979e-15		LOC107450904			protein eva-1 homolog C
1.62482e-19	17.9139	0.053	0.004	2.70841e-15		LOC107442501			angiopoietin-related protein 7-like
4.49415e-18	3.88934	0.091	0.015	7.49129e-14		LOC122271235	ECM 3-like		extracellular matrix protein 3-like
1.31822e-17	0.413735	0.174	0.049	2.19734e-13		LOC107438841	FGFR-b		fibroblast growth factor receptor 4
1.29981e-16	11.9175	0.53	0.316	2.16665e-12		LOC107443077			basement membrane-specific heparan sulfate proteoglycan core protein
4.05938e-15	0.589649	0.167	0.051	6.76658e-11		LOC107455750			somatomedin-B and thrombospondin type-1 domain-containing protein
6.23278e-15	1.97457	0.5	0.302	1.03894e-10		LOC107436783			teneurin-m
2.28883e-14	0.829918	0.17	0.055	3.81525e-10		LOC107436092			LIM domain only protein 3
8.46812e-14	0.657575	0.246	0.103	1.41155e-09		LOC107439212			annulin
1.66434e-13	0.726386	0.023	0.001	2.77429e-09		LOC107451012			sarcalumenin-like
1.80331e-13	0.403559	0.129	0.036	3.00594e-09		LOC107450121			CD9 antigen
8.70231e-13	1.20345	0.64	0.47	1.45059e-08		LOC107441003			integrin beta-PS
8.72087e-13	0.768133	0.462	0.272	1.45368e-08		LOC122269686			integrin beta-1-A-like
1.19432e-11	1.45588	0.042	0.005	1.99081e-07		LOC107455467			calcium-activated chloride channel regulator 1-like
1.46863e-11	0.312782	0.303	0.15	2.44807e-07		LOC122270011	Pt-papilin-like	cf. Cluster-XVIII	papilin-like
1.60364e-11	0.695115	0.087	0.021	2.67311e-07		LOC107438694			alkaline phosphatase
1.64953e-11	0.257645	0.083	0.019	2.74961e-07		LOC107456534	FoxF1, biniou	Janssen et al. 2022	forkhead box protein K2
6.52931e-10	2.37987	0.053	0.01	1.08837e-05		LOC107445150			sodium-dependent dopamine transporter-like
6.62909e-10	1.49504	0.424	0.254	1.105e-05		LOC107455178			serum response factor homolog
1.45577e-09	0.330268	0.394	0.241	2.42663e-05		LOC107445872			uncharacterized LOC107445872
1.46893e-09	0.310274	0.205	0.092	2.44856e-05		LOC107452693			eyes absent homolog 1
3.64277e-09	0.637225	0.383	0.228	6.07213e-05		LOC107451197			homeobox protein cut-like 1
5.85836e-09	3.51334	0.133	0.05	9.7653e-05		LOC122270494			tyrosine-protein kinase transmembrane receptor Ror-like
8.8494e-09	0.581928	0.197	0.09	0.000147511		LOC107451942	Pt-nord-like; Neuron-Derived Neurotrophic factor (NDNF)	cf. Cluster-XVIII	protein NDNF
9.42861e-09	1.05343	0.549	0.402	0.000157166		LOC107451030			proton channel OtopLc
1.11373e-08	0.312907	0.155	0.064	0.000185648		LOC107436315			protocadherin Fat 4
7.77328e-08	0.359109	0.038	0.007	0.00129573		LOC107441408			prostaglandin D2 receptor-like
1.04009e-07	2.78691	0.08	0.024	0.00173373		LOC107450893			uncharacterized LOC107450893
3.26047e-07	0.550487	0.212	0.11	0.00543488		LOC107456787			liprin-beta-1
4.14436e-07	0.385395	0.189	0.093	0.00690823		LOC107446876			early growth response protein 1-B
4.68168e-07	1.61371	0.307	0.187	0.0078039		LOC107444461			prolyl 4-hydroxylase subunit alpha-1
5.43401e-07	0.348595	0.049	0.012	0.00905795		LOC107440819			tetraspanin-9-like
5.51938e-07	0.918456	0.182	0.09	0.00920026		LOC107454105			calumenin
8.42254e-07	1.1011	0.473	0.327	0.0140395		LOC107454390			neogenin
1.87291e-06	1.04019	0.402	0.284	0.0312195		LOC107454396			bone morphogenetic protein receptor type-2
2.08174e-06	0.728556	0.163	0.08	0.0347006		LOC107440831			peroxidasin
3.3473e-06	0.459686	0.432	0.307	0.0557961		LOC107443783			plexin-A2
6.08017e-06	0.315291	0.095	0.038	0.10135		LOC107443767			heart- and neural crest derivatives-expressed protein 2
6.73929e-06	0.260226	0.121	0.054	0.112337		LOC107453822			midnolin-A
7.53635e-06	0.615866	0.341	0.226	0.125623		LOC122273677			uncharacterized LOC122273677
1.33741e-05	0.666267	0.011	0.001	0.222932		LOC107450065			vitellogenin-6
1.41586e-05	2.1923	0.208	0.119	0.236009		LOC107442844			transcription factor LBX2
2.08581e-05	0.29111	0.019	0.003	0.347683		LOC107446703			macrophage mannose receptor 1
2.40445e-05	2.77486	0.394	0.285	0.400797		LOC107451426			uncharacterized LOC107451426
3.23905e-05	1.07305	0.072	0.027	0.539917		LOC107455308			uncharacterized LOC107455308
5.27277e-05	1.89094	0.193	0.111	0.878919		LOC107439574			tyrosine-protein phosphatase 10D
9.23989e-05	0.290362	0.133	0.069	1		LOC107436706			sorbin and SH3 domain-containing protein 1
0.000146761	0.319332	0.027	0.006	1		LOC107456269			probable G-protein coupled receptor CG31760
0.000236632	0.336561	0.049	0.017	1		LOC107436611			uncharacterized LOC107436611
0.000254526	0.592416	0.038	0.011	1		LOC107443967			homeobox protein XHOX-3
0.000294247	0.539915	0.068	0.029	1		LOC107456536			forkhead box C1-A
0.00033635	0.648826	0.011	0.001	1		LOC107446649			cadherin EGF LAG seven-pass G-type receptor 2
0.000479028	0.291395	0.133	0.074	1		LOC107456799			collagen alpha-1(XV) chain
0.000479785	0.759375	0.254	0.173	1		LOC107439189			integral membrane protein 2B
0.000584745	0.667879	0.034	0.01	1		LOC107438676			EMI domain-containing protein 1
0.000688851	0.286157	0.019	0.004	1		LOC107438134			monocarboxylate transporter 12
0.00071378	0.312363	0.027	0.007	1		LOC107440939			reversion-inducing cysteine-rich protein with Kazal motifs
0.00097472	1.27345	0.193	0.123	1		LOC107437991			netrin receptor UNC5C
0.000992094	0.35893	0.174	0.109	1		LOC107441299			zinc metalloproteinase-disintegrin-like MTP8
0.0015831	5.55229	0.303	0.221	1		LOC107447098			uncharacterized LOC107447098
0.00159542	0.638726	0.269	0.196	1		LOC107450961			uncharacterized LOC107450961
0.00191314	3.50387	0.398	0.486	1		LOC107451386			uncharacterized LOC107451386
0.00195946	0.421615	0.235	0.164	1		LOC107456583			myophilin
0.00232258	3.47749	0.011	0.002	1		LOC107440234			uncharacterized LOC107440234
0.00256384	3.85631	0.159	0.103	1		LOC107448788			uncharacterized LOC107448788
0.00300733	2.26286	0.076	0.039	1		LOC107445421			leukocyte elastase inhibitor
0.00324726	0.353447	0.273	0.199	1		LOC107456830			serine-rich adhesin for platelets
0.00380634	2.41052	0.186	0.124	1		LOC107445743			vitellogenin
0.00421729	0.2972	0.038	0.015	1		LOC107454420			protein giant-lens
0.00607003	0.374026	0.208	0.147	1		LOC107447591			lachesin
0.00664695	0.486553	0.314	0.25	1		LOC107440240			protein patched-like
0.0071155	2.33876	0.064	0.033	1		LOC107445624			transcription factor SOX-9
0.00854974	0.3524	0.011	0.002	1		LOC107439806			vesicular glutamate transporter 2.1
3.09824e-122	19.1435	0.96	0.363	5.16446e-118	Cluster-VIII	LOC107453124	Pt-cpo, couch potatoe		protein couch potato	TGTCAGTGGCTTGCCTATGG	TTACCTGCTGTTTCGGGCTT	gggTAATACGACTCACTATAGATTCCACAAAAGCCACCGGA	gggTAATACGACTCACTATAGTAGGCGACAAAAACCCGGAA
1.41407e-104	3.11185	0.874	0.304	2.35712e-100		LOC107447315			low-density lipoprotein receptor-related protein 1B
5.79429e-83	5.52794	0.888	0.389	9.65849e-79		LOC107438166	Cph; Chronophage		B-cell lymphoma/leukemia 11A
1.08512e-82	5.08262	0.731	0.202	1.80879e-78		LOC107436289	Pt-unc6289		uncharacterized LOC107436289	GCAACATGCCCGGATGAAAG	CACGAGCCGGGTACAATGAT	gggTAATACGACTCACTATAGGGATCCCTAGGTTGCTGTGC	gggTAATACGACTCACTATAGGATCTTCCCCTCGGATGCAA
4.18443e-80	3.8175	0.682	0.196	6.97503e-76		LOC107456525	Pt-Delta	Oda et al. 2007	delta-like protein 1	CAAATGAATGCCGCTGTCGT	TCACAAGCCTTGCAAACACG	gggTAATACGACTCACTATAGAGTGACACCATTCCCCTTCG	not used
4.70383e-80	4.1471	0.942	0.524	7.84082e-76		LOC107438011	Pt-Delta-2		neurogenic locus protein delta	CCAGCGAGCACTTGAAATCG	CGGGTTAGAATGGACCTCGG	gggTAATACGACTCACTATAGAGATGCGGTGGGAGACATTC	gggTAATACGACTCACTATAGGCTGCAGGTATTCTGAGGCT
3.8724e-65	2.15001	0.601	0.166	6.4549e-61		LOC107436484	Pt-CD109 antigen		CD109 antigen	GCAAGGGAAGGCGAAGTAGT	ACGAGCATAGGAACGGAACC	gggTAATACGACTCACTATAGGGCGAAAAGGAACCATCAGC	gggTAATACGACTCACTATAGCGTTCATGCCTGTATGGCAC
1.05468e-47	1.28548	0.825	0.482	1.75804e-43		LOC107446048	epidermal growth factor receptor; egfr		epidermal growth factor receptor
2.52635e-47	2.12346	0.184	0.02	4.21118e-43		LOC107451515			uncharacterized LOC107451515
3.5011e-44	3.66932	0.753	0.373	5.83599e-40		LOC107454867			endothelin-converting enzyme 2
6.24121e-44	2.19425	0.632	0.253	1.04035e-39		LOC107452380			G-protein coupled receptor family C group 6 member A
3.76228e-43	2.00116	0.937	0.665	6.27135e-39		LOC107449275			innexin inx2
2.43842e-39	1.63657	0.498	0.165	4.0646e-35		LOC107454946			uncharacterized LOC107454946
2.32216e-38	1.24407	0.35	0.086	3.87081e-34		LOC107445816			uncharacterized LOC107445816
1.70025e-34	1.26297	0.43	0.136	2.83414e-30		LOC110283246	Pt-unc3246	cf. Cluster-X	uncharacterized LOC110283246
6.7221e-32	6.10855	0.614	0.304	1.12051e-27		LOC107440849			uncharacterized LOC107440849
2.76126e-31	5.51852	0.516	0.206	4.60275e-27		LOC107451852			uncharacterized LOC107451852
5.09837e-30	0.606415	0.296	0.076	8.49847e-26		LOC107454090			uncharacterized LOC107454090
1.13145e-27	0.962044	0.43	0.158	1.88601e-23		LOC107451847	Pt-unc1847	cf. Cluster-X	uncharacterized LOC107451847
1.56491e-27	1.53539	0.525	0.232	2.60855e-23		LOC107438830			uncharacterized LOC107438830
2.60914e-27	1.76325	0.61	0.309	4.34918e-23		LOC107449860			cadherin-23
4.43406e-26	0.819383	0.578	0.275	7.39113e-22		LOC107451426			uncharacterized LOC107451426
5.37683e-23	2.92298	0.475	0.213	8.96263e-19		LOC107442634			protein O-linked-mannose beta-1,4-N-acetylglucosaminyltransferase 2
1.67384e-22	1.79979	0.507	0.233	2.79012e-18		LOC107441371			signal peptide peptidase-like 3
4.53039e-22	1.63496	0.52	0.241	7.55171e-18		LOC107437531			DBH-like monooxygenase protein 1
6.48971e-21	3.83576	0.789	0.501	1.08177e-16		LOC107449700			zinc finger protein rotund
6.49691e-19	1.25613	0.543	0.293	1.08297e-14		LOC107454045			ecdysone receptor
1.27485e-18	0.554001	0.341	0.133	2.12504e-14		LOC107456864			exonuclease GOR-like
1.96654e-18	2.69694	0.735	0.531	3.27803e-14		LOC107443706			cyclin-dependent kinase inhibitor 1
9.12787e-18	1.64949	0.762	0.523	1.52152e-13		LOC107451344			protein c-ets-1-B
3.25535e-15	6.93764	0.865	0.701	5.42634e-11		LOC107457539			zinc finger homeobox protein 3
3.7163e-15	18.5478	0.924	0.939	6.19471e-11		LOC107449346			uncharacterized LOC107449346
1.65143e-14	0.634531	0.574	0.347	2.75276e-10		LOC107447672			prominin-1
3.58572e-14	0.738608	0.404	0.201	5.97703e-10		LOC107449171			rap1 GTPase-activating protein 1
6.8981e-14	10.1728	0.202	0.442	1.14984e-09		LOC107456449			acyl-CoA Delta-9 desaturase
9.34757e-14	2.54117	0.587	0.392	1.55815e-09		LOC107455444			plexin domain-containing protein 1
2.18478e-13	0.337212	0.256	0.099	3.6418e-09		LOC107438165			uncharacterized LOC107438165
9.3383e-13	1.76849	0.767	0.582	1.5566e-08		LOC107454046			A-kinase anchor protein 13
1.06937e-12	0.569437	0.233	0.091	1.78253e-08		LOC107442892			protein CBFA2T1
1.70331e-12	1.2405	0.592	0.398	2.83925e-08		LOC107436465			B-cell lymphoma/leukemia 11A
8.55556e-12	25.3063	0.973	0.98	1.42613e-07		LOC107452254			harpin HrpN
9.38923e-12	1.28696	0.982	0.905	1.56509e-07		LOC107443778			protein BTG2
2.84547e-11	0.732662	0.323	0.163	4.74312e-07		LOC107449499			uncharacterized LOC107449499
3.25581e-11	1.10985	0.556	0.364	5.42711e-07		LOC107446121			nuclear receptor coactivator 2
5.40351e-11	0.332836	0.224	0.09	9.00711e-07		LOC107451750			FYN-binding protein 1
1.3332e-10	0.289894	0.202	0.079	2.2223e-06		LOC107438241			uncharacterized LOC107438241
6.93701e-10	0.259738	0.152	0.053	1.15633e-05		LOC107438228			uncharacterized LOC107438228
6.95539e-10	0.296785	0.117	0.035	1.15939e-05		LOC107442927			uncharacterized LOC107442927
8.51928e-10	1.36657	0.323	0.171	1.42008e-05		LOC107451231	ash1		achaete-scute homolog 1a
1.1252e-09	0.376491	0.296	0.146	1.87559e-05		LOC107445189			XK-related protein 6
2.12413e-09	0.474856	0.381	0.212	3.54071e-05		LOC107438862			sodium bicarbonate cotransporter 3
4.09694e-09	3.97614	0.722	0.566	6.82918e-05		LOC107455997			putative transcription factor SOX-14
1.14099e-08	1.57373	0.52	0.353	0.000190191		LOC107451441			uncharacterized LOC107451441
1.41623e-08	0.300417	0.3	0.155	0.000236072		LOC107452079			carnitine O-palmitoyltransferase 1, liver isoform
1.86542e-08	0.957892	0.507	0.339	0.000310947		LOC107442879			uncharacterized LOC107442879
2.57758e-08	0.467657	0.354	0.2	0.000429656		LOC107443845			uncharacterized LOC107443845
2.85133e-08	0.304962	0.251	0.123	0.000475288		LOC107439462			rhophilin-2
6.44807e-08	0.452444	0.296	0.162	0.00107483		LOC107454397			uncharacterized LOC107454397
8.14704e-08	0.707712	0.287	0.155	0.00135803		LOC107455150			DNA repair protein RAD50
8.52974e-08	0.85975	0.516	0.355	0.00142182		LOC107453143			steroid hormone receptor ERR2
9.65662e-08	5.294	0.516	0.351	0.00160966		LOC107440180			nuclear hormone receptor FTZ-F1
1.0976e-07	0.649427	0.426	0.268	0.00182958		LOC107441868			uncharacterized LOC107441868
2.1044e-07	2.53517	0.256	0.426	0.00350783		LOC107446074			glypican-5
3.80899e-07	2.59392	0.117	0.263	0.0063492		LOC107452404			calumenin
4.9746e-07	1.63988	0.3	0.176	0.00829216		LOC107436875			uncharacterized LOC107436875
5.21267e-07	0.355889	0.278	0.154	0.008689		LOC107441054			ADP-ribosylation factor-like protein 4C
7.31919e-07	1.9266	0.623	0.489	0.0122004		LOC107452613			lysine-specific demethylase 3B
7.49446e-07	0.397894	0.215	0.109	0.0124925		LOC107437146			uncharacterized LOC107437146
7.53246e-07	0.427622	0.368	0.23	0.0125559		LOC107449536			uncharacterized LOC107449536
8.08682e-07	0.397453	0.318	0.189	0.0134799		LOC107441916			signal-induced proliferation-associated 1-like protein 1
1.23772e-06	0.469437	0.359	0.228	0.0206315		LOC107448674			uncharacterized LOC107448674
1.57952e-06	1.71552	0.278	0.162	0.0263289		LOC107441129	ash2		achaete-scute homolog 1a
1.71776e-06	0.455784	0.224	0.119	0.0286333		LOC107448091			rab11 family-interacting protein 4B
2.50452e-06	0.256068	0.148	0.065	0.0417478		LOC107456770			zinc finger protein 862
5.18892e-06	0.529611	0.404	0.28	0.0864941		LOC107455884			chromatin assembly factor 1 subunit A
5.96843e-06	0.362532	0.3	0.181	0.0994878		LOC107437986			inner centromere protein-like
6.29531e-06	0.96751	0.583	0.441	0.104936		LOC107449381			pleiotrophin
6.3228e-06	0.316823	0.206	0.11	0.105395		LOC107447726			sortilin-related receptor
7.23173e-06	1.01119	0.372	0.517	0.120546		LOC107447704			protein ERGIC-53
8.9733e-06	0.726684	0.26	0.154	0.149576		LOC107436800			uncharacterized LOC107436800
9.12079e-06	0.347194	0.381	0.252	0.152034		LOC107437723			disintegrin and metalloproteinase domain-containing protein 10
1.0689e-05	2.10621	0.493	0.363	0.178174		LOC107452953			macoilin-1
1.28728e-05	0.255928	0.749	0.634	0.214577		LOC107450194			glucosidase 2 subunit beta
1.32765e-05	1.55302	0.61	0.49	0.221306		LOC107439303			hemicentin-2
1.41296e-05	0.265924	0.296	0.18	0.235527		LOC107439618			uncharacterized LOC107439618
1.94188e-05	0.370715	0.372	0.252	0.323692		LOC107457517			G1/S-specific cyclin-D2
2.71516e-05	0.273971	0.363	0.24	0.45259		LOC107443847			uncharacterized LOC107443847
2.79574e-05	8.54294	0.197	0.318	0.466022		LOC107437851			iroquois-class homeodomain protein IRX-6
3.02101e-05	0.448555	0.664	0.57	0.503571		LOC107448683			uncharacterized LOC107448683
3.19527e-05	0.394106	0.498	0.378	0.532619		LOC107439406			CAAX prenyl protease 1 homolog
3.53663e-05	0.573706	0.233	0.137	0.589522		LOC107448240			DNA repair protein complementing XP-C cells
3.65219e-05	0.89914	0.233	0.137	0.608783		LOC107436282			histone-lysine N-methyltransferase MECOM
5.23e-05	0.454061	0.305	0.199	0.871789		LOC107454180			uncharacterized LOC107454180
5.50576e-05	0.520093	0.274	0.173	0.917756		LOC107446396			ankyrin repeat domain-containing protein 12
6.73933e-05	0.49583	0.435	0.299	1		LOC107452558			uncharacterized LOC107452558
8.05764e-05	0.506627	0.323	0.211	1		LOC107454557			cullin-associated NEDD8-dissociated protein 1
8.85955e-05	0.268726	0.161	0.085	1		LOC107447162			protein C-ets-1
0.000132003	0.375163	0.363	0.252	1		LOC107446084			cordon-bleu protein-like 1
0.000137808	1.90282	0.287	0.186	1		LOC107452002			uncharacterized LOC107452002
0.000145215	0.384484	0.372	0.262	1		LOC107436129			protein gustavus
0.000152059	0.527465	0.39	0.276	1		LOC107444341			zinc finger and BTB domain-containing protein 24
0.000163332	0.294473	0.377	0.261	1		LOC107439017			protein bark beetle
0.000167213	0.417276	0.363	0.264	1		LOC107450820			aconitate hydratase, mitochondrial
0.000208274	0.290995	0.215	0.129	1		LOC107451052			sialomucin core protein 24
0.000209577	0.396121	0.161	0.088	1		LOC107437265			homeobox protein EMX2
0.000216036	0.391914	0.471	0.372	1		LOC107449833			autism susceptibility gene 2 protein
0.000258162	0.337108	0.457	0.346	1		LOC107452450			structural maintenance of chromosomes protein 1A
0.000279487	0.29406	0.202	0.121	1		LOC107443268			NACHT domain- and WD repeat-containing protein 1
0.000414539	0.298821	0.22	0.138	1		LOC107447261			mitochondrial import receptor subunit TOM70
0.000422664	0.404944	0.318	0.22	1		LOC107451735			palmitoyltransferase ZDHHC17
0.000498247	2.07798	0.345	0.245	1		LOC107445872			uncharacterized LOC107445872
0.000841716	0.377107	0.296	0.206	1		LOC107443808			lymphoid-specific helicase
0.00118757	0.42508	0.309	0.222	1		LOC107439050			adenylate cyclase type 5
0.00119877	0.70045	0.386	0.288	1		LOC107454209			bicaudal D-related protein homolog
0.00120678	0.533097	0.691	0.587	1		LOC107454179			delta(14)-sterol reductase TM7SF2
0.00121436	0.456815	0.511	0.434	1		LOC107436420			RNA-binding motif, single-stranded-interacting protein 2
0.00130606	0.447035	0.592	0.496	1		LOC107438451			reticulon-3
0.00146651	0.40592	0.179	0.111	1		LOC107446208			ribosomal protein S6 kinase alpha-5
0.00161036	0.253366	0.157	0.095	1		LOC122273623			uncharacterized LOC122273623
0.001613	0.351562	0.767	0.736	1		LOC107448618			uncharacterized LOC107448618
0.00162803	0.2713	0.3	0.213	1		LOC107453463			single-stranded DNA-binding protein 3
0.00163043	0.605345	0.377	0.289	1		LOC107438138			uncharacterized LOC107438138
0.00183997	0.446694	0.439	0.341	1		LOC107445535			meckelin
0.00185076	9.08451	0.103	0.182	1		LOC107448339			uncharacterized LOC107448339
0.00192831	0.415181	0.395	0.31	1		LOC107437400			histone-lysine N-methyltransferase, H3 lysine-79 specific
0.00214518	0.440964	0.39	0.305	1		LOC107451795			Golgi apparatus protein 1
0.00238153	6.62597	0.112	0.19	1		LOC107447219			hemicentin-2
0.00253836	0.304614	0.296	0.214	1		LOC107455809			exportin-1
0.00254505	0.258757	0.121	0.069	1		LOC122270415			G1/S-specific cyclin-E1-like
0.00270241	0.279609	0.395	0.305	1		LOC107450141			liprin-alpha-2
0.00323012	0.432616	0.35	0.265	1		LOC107453213			E3 ubiquitin-protein ligase HECTD1
0.00325118	0.260368	0.278	0.199	1		LOC107449413			runt-related transcription factor 1
0.00352073	0.256189	0.381	0.291	1		LOC107451567			EF-hand calcium-binding domain-containing protein 14
0.0037796	0.306359	0.345	0.263	1		LOC107445324			neutral alpha-glucosidase AB
0.00386384	0.517564	0.39	0.305	1		LOC107442958			coiled-coil domain-containing protein 102A
0.00388542	0.423205	0.229	0.156	1		LOC122271509			nucleolar protein dao-5-like
0.00446996	0.317565	0.26	0.185	1		LOC107447617			tyrosine-protein phosphatase non-receptor type 13
0.0059663	0.638228	0.332	0.254	1		LOC107442078			zinc finger protein AEBP2
0.00604816	0.251849	0.197	0.133	1		LOC107446409			cystinosin homolog
0.00669311	0.541775	0.404	0.326	1		LOC107451701			protein sidekick
0.00716244	0.262643	0.242	0.176	1		LOC107455860			rap guanine nucleotide exchange factor 2
0.00746866	0.376146	0.291	0.214	1		LOC107448886			splicing factor 3A subunit 1
0.00846884	0.560228	0.386	0.305	1		LOC107447827			importin subunit beta-1
0.00853537	0.261298	0.202	0.139	1		LOC107446309			histone PARylation factor 1
2.76408e-274	48.8788	0.913	0.106	4.60744e-270	Cluster-IX	LOC107440558	Pt-unc0558		uncharacterized LOC107440558	AGATGCTCAATACGCCCCTG	CAGGACACTACAGCCAAGCA	gggTAATACGACTCACTATAGGTAGAGTTGGATCCACGGGC	gggTAATACGACTCACTATAGGGTGAACCACCACTTCCACA
5.18719e-213	13.9228	0.55	0.036	8.64653e-209		LOC107452247	Pt-unc2247		uncharacterized LOC107452247	TGTTCAACAAGCCAGAAAAGGT	TCTGAAACTGAAAACCACTCCCT	gggTAATACGACTCACTATAGCATTGGGTGTCCTATTTCTCCATCT	gggTAATACGACTCACTATAGTGTCCTATTTCTCCATCTTTTCCGT
4.27159e-211	42.6307	0.491	0.025	7.12032e-207		LOC107442561			lysyl oxidase homolog 3A-like
8.57463e-205	111.226	0.844	0.132	1.4293e-200		LOC107442024			glycine-rich cell wall structural protein 1.8
6.81365e-181	73.2212	0.697	0.089	1.13577e-176		LOC107448340			uncharacterized protein DDB_G0290301-like
7.34522e-166	3.55212	0.422	0.025	1.22437e-161		LOC107442591			peroxidase-like
1.20704e-165	20.6687	0.894	0.207	2.01202e-161		LOC107439531			uncharacterized LOC107439531
2.00299e-164	3.0024	0.459	0.031	3.33879e-160		LOC107444876			uncharacterized serine-rich protein C215.13-like
9.78105e-161	3.20668	0.307	0.01	1.6304e-156		LOC107437842			zinc finger protein 512B
6.79212e-158	7.27846	0.606	0.072	1.13218e-153		LOC107454291			protein obstructor-E
3.19271e-146	101.821	0.853	0.22	5.32194e-142		LOC107454232			probable H/ACA ribonucleoprotein complex subunit 1
1.33208e-141	26.8999	0.702	0.118	2.22044e-137		LOC107437958			uncharacterized LOC107437958
3.4859e-137	1.26544	0.303	0.013	5.81064e-133		LOC107441908			ATP-binding cassette sub-family A member 7
5.13728e-133	1.81732	0.349	0.021	8.56333e-129		LOC107453262			glycerophosphocholine cholinephosphodiesterase ENPP6-like
7.78889e-120	11.4392	0.28	0.014	1.29833e-115		LOC107448497			zinc finger protein 512B-like
1.50348e-116	22.1601	0.812	0.226	2.50615e-112		LOC107451494			uncharacterized LOC107451494
3.08822e-116	1.09529	0.234	0.008	5.14775e-112		LOC107450252			uncharacterized LOC107450252
2.94026e-115	1.61329	0.239	0.009	4.90112e-111		LOC107446966			nose resistant to fluoxetine protein 6
5.44665e-115	0.930343	0.243	0.01	9.07903e-111		LOC107448622			mRNA-binding protein PUF3-like
1.7744e-114	3.09788	0.592	0.097	2.95775e-110		LOC107438532			venom protease
1.34163e-111	0.716149	0.239	0.01	2.23637e-107		LOC107453989			ATP-binding cassette sub-family A member 7
2.36397e-105	12.3573	0.39	0.04	3.9405e-101		LOC107442023			spore coat assembly protein ExsA
6.70861e-102	2.87355	0.239	0.012	1.11826e-97		LOC107443987			uncharacterized LOC107443987
1.32103e-95	5.85864	0.431	0.056	2.20202e-91		LOC107455858			protein obstructor-E
2.42739e-94	10.7377	0.404	0.049	4.04622e-90		LOC107444165			uncharacterized LOC107444165
3.9951e-93	24.3522	0.853	0.32	6.65943e-89		LOC107440769			filaggrin-2-like
6.22628e-93	0.905819	0.252	0.016	1.03786e-88		LOC107443251			alkylglycerol monooxygenase
1.51763e-86	5.60431	0.752	0.228	2.52974e-82		LOC107452404			calumenin
8.62147e-85	10.3756	0.505	0.094	1.43711e-80		LOC107452819			chitin deacetylase 1
2.98654e-84	0.782015	0.248	0.018	4.97826e-80		LOC107445659			chitin deacetylase 1
1.36652e-82	14.3246	0.968	0.682	2.27785e-78		LOC107440770			keratin, type I cytoskeletal 9
1.65105e-78	1.0365	0.303	0.031	2.75213e-74		LOC107448668			prolyl 4-hydroxylase subunit alpha-1
4.92705e-74	0.53437	0.179	0.009	8.21289e-70		LOC107441514			uncharacterized LOC107441514
2.1167e-72	1.76133	0.404	0.065	3.52833e-68		LOC107451385			chitin synthase chs-2
2.26381e-72	1.47457	0.257	0.024	3.77355e-68		LOC107447938			nose resistant to fluoxetine protein 6
5.0021e-72	1.34083	0.289	0.032	8.33801e-68		LOC107456399			uncharacterized LOC107456399
1.3331e-70	1.75493	0.312	0.039	2.22214e-66		LOC107449475			probable H/ACA ribonucleoprotein complex subunit 1
5.16928e-70	0.565653	0.239	0.021	8.61668e-66		LOC107438120			venom protease
3.7915e-67	1.86087	0.72	0.226	6.32005e-63		LOC107438912			mucin-17
4.98361e-64	22.9105	0.243	0.025	8.30718e-60		LOC107439918			glycine-rich cell wall structural protein
1.15819e-63	51.7554	0.72	0.255	1.93059e-59		LOC107451110			uncharacterized LOC107451110
2.34928e-63	13.8571	0.138	0.006	3.91602e-59		LOC107454069			uncharacterized LOC107454069
1.25161e-62	1.93224	0.206	0.018	2.0863e-58		LOC107446838			proteoglycan 4
3.86885e-60	1.44028	0.225	0.022	6.44898e-56		LOC107447800			uncharacterized LOC107447800
5.33187e-57	12.8071	0.431	0.094	8.8877e-53		LOC107439214			uncharacterized LOC107439214
6.48217e-57	5.1332	0.234	0.026	1.08051e-52		LOC107439143			protein obstructor-E
9.31981e-56	1.19843	0.372	0.069	1.55352e-51		LOC107446213			eukaryotic translation initiation factor 4 gamma-like
5.8077e-55	0.925443	0.229	0.026	9.68085e-51		LOC107447791			uncharacterized LOC107447791
3.98499e-53	1.23882	0.261	0.036	6.64258e-49		LOC107445539			uncharacterized LOC107445539
5.1606e-53	2.79208	0.555	0.162	8.60221e-49		LOC107436875			uncharacterized LOC107436875
5.16197e-53	24.0414	0.216	0.024	8.60449e-49		LOC107451290			uncharacterized LOC107451290
1.21911e-52	1.02508	0.211	0.023	2.03214e-48		LOC107448738			uncharacterized LOC107448738
5.98858e-52	1.072	0.284	0.044	9.98237e-48		LOC107441220			heterogeneous nuclear ribonucleoprotein A/B
4.17369e-51	12.3252	0.716	0.309	6.95713e-47		LOC107445898			uncharacterized LOC107445898
2.18968e-49	1.58011	0.381	0.081	3.64997e-45		LOC107439399			CCAAT/enhancer-binding protein alpha
1.74759e-48	31.1462	0.17	0.016	2.91306e-44		LOC122272178			cold and drought-regulated protein CORA-like
2.07491e-46	142.223	0.156	0.014	3.45867e-42		LOC107437966			uncharacterized LOC107437966
2.34168e-46	1.74441	0.165	0.015	3.90335e-42		LOC107438873			uncharacterized LOC107438873
2.79153e-46	2.05126	0.509	0.156	4.6532e-42		LOC107449744			uncharacterized LOC107449744
3.1993e-45	0.402847	0.156	0.014	5.33291e-41		LOC122270760			uncharacterized LOC122270760
6.81209e-45	0.672058	0.142	0.011	1.13551e-40		LOC107441955			cytochrome P450 4c3
1.17531e-43	0.805142	0.665	0.264	1.95913e-39		LOC107452015			elongation of very long chain fatty acids protein AAEL008004
9.63676e-42	1.02714	0.193	0.024	1.60635e-37		LOC107447554			long-chain-fatty-acid--CoA ligase 5
4.32166e-39	4.8508	0.477	0.149	7.20378e-35		LOC107442511	Pt-endoA; endochitinase A	cf. Cluster-XIII	endochitinase A
1.83389e-37	18.5807	0.564	0.235	3.05691e-33		LOC107445929			uncharacterized LOC107445929
2.99779e-35	2.10877	0.427	0.131	4.99702e-31		LOC107441276	Pt-elovl7.2	cf. Cluster-XIII	elongation of very long chain fatty acids protein AAEL008004
7.17377e-35	1.17769	0.161	0.02	1.1958e-30		LOC107455159			uncharacterized LOC107455159
2.71034e-32	1.69301	0.326	0.085	4.51787e-28		LOC107454008			venom metalloproteinase 3
1.83263e-30	6.13448	0.174	0.028	3.05482e-26		LOC107446681			glycine-rich cell wall structural protein
2.13908e-30	1.65293	0.211	0.04	3.56562e-26		LOC107441689			dual oxidase
2.86758e-30	0.51799	0.069	0.003	4.77998e-26		LOC107451039			uncharacterized LOC107451039
3.25049e-30	2.87847	0.344	0.099	5.41824e-26		LOC107438529			serine proteinase stubble
5.14502e-29	22.3591	0.266	0.067	8.57623e-25		LOC107441425			uncharacterized LOC107441425
2.21627e-28	0.495586	0.151	0.022	3.6943e-24		LOC107437170			claudin domain-containing protein 1
3.18239e-28	3.72186	0.252	0.059	5.30473e-24		LOC107450847			tetratricopeptide repeat protein 39B-like
5.76679e-28	0.258215	0.069	0.004	9.61267e-24		LOC107439503			nose resistant to fluoxetine protein 6-like
6.80868e-28	0.418262	0.174	0.03	1.13494e-23		LOC107437911			serine protease 27
1.66213e-27	0.73424	0.294	0.08	2.77061e-23		LOC107456849			protein Skeletor
1.25694e-26	0.794228	0.128	0.017	2.0952e-22		LOC107439301			protein obstructor-E
3.65627e-24	0.26655	0.064	0.004	6.09464e-20		LOC107452438			nose resistant to fluoxetine protein 6-like
2.55012e-23	0.776709	0.303	0.094	4.2508e-19		LOC107436177			long-chain-fatty-acid--CoA ligase 4
2.94156e-23	0.720892	0.078	0.007	4.90328e-19		LOC107436452			serine/arginine repetitive matrix protein 1-like
5.08073e-23	1.33978	0.344	0.118	8.46908e-19		LOC107440224			uncharacterized LOC107440224
5.20101e-23	0.435475	0.151	0.027	8.66956e-19		LOC107443595			chitin synthase chs-2
1.94997e-22	0.276799	0.092	0.01	3.2504e-18		LOC107453272			protein Skeletor
8.83002e-22	1.63949	0.394	0.156	1.47188e-17		LOC107442137			uncharacterized LOC107442137
5.59528e-21	3.89735	0.073	0.007	9.32677e-17		LOC107444667			uncharacterized LOC107444667
5.96803e-21	14.3499	0.661	0.414	9.9481e-17		LOC107453151			inactive hydroxysteroid dehydrogenase-like protein 1
8.42314e-21	2.18463	0.592	0.301	1.40405e-16		LOC107446858			patched domain-containing protein 3
5.37754e-20	2.43572	0.101	0.014	8.96383e-16		LOC107448799			uncharacterized LOC107448799
6.65245e-20	40.0311	0.881	0.742	1.1089e-15		LOC107456954			uncharacterized LOC107456954
2.33407e-19	0.341953	0.11	0.018	3.89066e-15		LOC107446482			uncharacterized LOC107446482
2.79961e-19	13.7399	0.133	0.026	4.66667e-15		LOC107456944			uncharacterized LOC107456944
3.21449e-19	43.9186	0.147	0.031	5.35823e-15		LOC107437965			cuticle protein 10.9-like
4.95521e-19	3.14494	0.491	0.241	8.25984e-15		LOC107444292			3-hydroxy-3-methylglutaryl-coenzyme A reductase
6.14657e-19	1.17686	0.05	0.003	1.02457e-14		LOC107447579			uncharacterized LOC107447579
7.07786e-19	0.437834	0.193	0.05	1.17981e-14		LOC107456559			mucin-5AC
1.7944e-18	0.783437	0.321	0.121	2.99108e-14		LOC107455863			hormone receptor 4
3.03095e-18	12.4072	0.101	0.016	5.05229e-14		LOC107450989			metacaspase-1
3.24896e-18	2.98802	0.055	0.004	5.4157e-14		LOC107437581			GATA zinc finger domain-containing protein 14-like
1.24013e-17	1.35994	0.482	0.238	2.06717e-13		LOC107457100			putative ferric-chelate reductase 1 homolog
8.60866e-17	5.89306	0.11	0.02	1.43498e-12		LOC107444453			uncharacterized LOC107444453
1.26325e-16	0.982774	0.275	0.1	2.10571e-12		LOC107456350			retinol dehydrogenase 7
2.84373e-16	6.79281	0.638	0.431	4.74022e-12		LOC122271658			glycine-rich cell wall structural protein-like
4.04503e-16	0.960396	0.408	0.191	6.74265e-12		LOC107447991			CD151 antigen
7.00302e-16	0.768724	0.261	0.093	1.16733e-11		LOC107452519			protein spaetzle 4
1.25305e-15	0.372365	0.216	0.069	2.0887e-11		LOC107440830			fatty-acid amide hydrolase 2
5.2254e-15	8.02873	0.115	0.024	8.71022e-11		LOC107447444			uncharacterized LOC107447444
7.4458e-15	4.16205	0.725	0.508	1.24114e-10		LOC107441179			protein grainyhead
7.4512e-15	0.305455	0.115	0.024	1.24204e-10		LOC107454143			inositol 1,4,5-triphosphate receptor associated 2
4.34455e-14	0.678925	0.193	0.062	7.24193e-10		LOC107445518			solute carrier family 15 member 1
9.1037e-14	0.870537	0.417	0.209	1.5175e-09		LOC107457565			chaoptin
9.38962e-14	0.819649	0.161	0.047	1.56516e-09		LOC107438265			NPC intracellular cholesterol transporter 2
1.80715e-13	0.326585	0.188	0.06	3.01233e-09		LOC107440592			uncharacterized LOC107440592
1.81194e-13	0.281503	0.55	0.319	3.02033e-09		LOC107451935			uncharacterized LOC107451935
5.73111e-13	0.307349	0.161	0.048	9.55319e-09		LOC107439645	Pt-unc9645	cf. Cluster-XIII	uncharacterized LOC107439645
8.78219e-13	0.291648	0.083	0.015	1.4639e-08		LOC107445275			phenylacetaldehyde reductase
9.24507e-13	0.551652	0.151	0.044	1.54106e-08		LOC107446985			cytosolic 10-formyltetrahydrofolate dehydrogenase
3.01877e-12	0.299524	0.234	0.09	5.03198e-08		LOC122272674			uncharacterized LOC122272674
8.34257e-12	0.321394	0.161	0.051	1.39062e-07		LOC107447553			long-chain-fatty-acid--CoA ligase 1
8.75438e-12	0.479655	0.239	0.096	1.45927e-07		LOC107449498			serine proteinase stubble
2.21583e-11	0.750253	0.248	0.102	3.69357e-07		LOC107442442			serine proteinase stubble
3.14861e-11	0.719396	0.257	0.113	5.24842e-07		LOC107453449			uncharacterized LOC107453449
4.99711e-11	0.975664	0.495	0.309	8.32969e-07		LOC107446122			translocating chain-associated membrane protein 1-like 1
1.66222e-10	0.296851	0.151	0.05	2.77075e-06		LOC107448802			aldehyde dehydrogenase, dimeric NADP-preferring-like
1.81289e-10	1.99178	0.101	0.026	3.02191e-06		LOC107456099			U-scoloptoxin(18)-Er1a
1.91076e-10	0.591545	0.358	0.189	3.18505e-06		LOC107437399			protein masquerade
6.50839e-10	15.4653	0.266	0.13	1.08488e-05		LOC107451305			uncharacterized LOC107451305
9.39917e-10	5.68192	0.344	0.182	1.56675e-05		LOC107446100			transforming growth factor-beta-induced protein ig-h3
1.54248e-09	0.319517	0.147	0.051	2.57116e-05		LOC107443195			sulfotransferase family cytosolic 1B member 1-like
3.02189e-09	0.34715	0.078	0.018	5.03719e-05		LOC107443310			large neutral amino acids transporter small subunit 2-like
3.4483e-09	1.10901	0.183	0.074	5.74798e-05		LOC107441022			uncharacterized LOC107441022
3.53316e-09	1.5349	0.459	0.293	5.88942e-05		LOC107443364			uncharacterized LOC107443364
3.84602e-09	0.295681	0.376	0.21	6.41093e-05		LOC107451910			diacylglycerol lipase-beta
4.6617e-09	0.436184	0.22	0.097	7.77059e-05		LOC107446892			uncharacterized LOC107446892
4.74637e-09	0.858046	0.491	0.321	7.91172e-05		LOC107453813			uncharacterized LOC107453813
4.77765e-09	1.045	0.578	0.397	7.96386e-05		LOC107453975			FK506-binding protein 2
5.99252e-09	7.03614	0.252	0.122	9.98893e-05		LOC107438527	Pt-transmembrane protease serine 3	cf. Cluster-I	transmembrane protease serine 3
1.33803e-08	0.266995	0.156	0.059	0.000223036		LOC107443664			metabotropic glutamate receptor 3
1.3821e-08	0.267745	0.069	0.016	0.000230382		LOC107442009			QRFP-like peptide receptor
1.79602e-08	4.41224	0.234	0.112	0.000299378		LOC107448366			uncharacterized LOC107448366
2.70897e-08	0.327453	0.156	0.061	0.000451558		LOC107446375			carboxypeptidase D
4.88986e-08	0.33921	0.087	0.025	0.000815092		LOC107439947			serine proteinase stubble
1.11236e-07	1.38513	0.427	0.282	0.00185419		LOC107444677			selenoprotein S
1.38415e-07	0.779669	0.106	0.035	0.00230724		LOC107439964			carboxypeptidase B
1.60226e-07	0.384718	0.202	0.095	0.00267081		LOC107440204			putative neutral sphingomyelinase
2.61498e-07	0.288604	0.124	0.046	0.0043589		LOC107437618			uncharacterized LOC107437618
4.75426e-07	0.368519	0.11	0.039	0.00792487		LOC107449945			laminin subunit gamma-1
5.59626e-07	0.30173	0.119	0.045	0.0093284		LOC107455139			beta-1,3-galactosyltransferase 5
1.00756e-06	0.460478	0.17	0.077	0.0167951		LOC107448572			zinc transporter ZIP3
1.35153e-06	1.60053	0.807	0.708	0.0225286		LOC107438836			SPARC
1.90758e-06	28.6813	0.037	0.007	0.0317975		LOC107450285			uncharacterized LOC107450285
2.16245e-06	0.734023	0.142	0.062	0.0360458		LOC107438548			uncharacterized LOC107438548
2.30631e-06	0.665362	0.174	0.083	0.0384439		LOC107443668			metalloprotease TIKI2
3.01476e-06	0.402478	0.087	0.03	0.050253		LOC107445906			UPF0462 protein C4orf33 homolog
4.47851e-06	0.725176	0.326	0.201	0.0746524		LOC107449941			uncharacterized LOC107449941
4.69575e-06	0.344027	0.193	0.333	0.0782735		LOC107448616			neural cell adhesion molecule 2
5.6875e-06	0.416953	0.326	0.201	0.0948049		LOC107449243			kin of IRRE-like protein 1
6.26559e-06	0.731992	0.44	0.309	0.104441		LOC107442907			cyclin-dependent kinase inhibitor 1
9.41077e-06	0.634207	0.362	0.234	0.156868		LOC107438376			cadherin-87A
2.14e-05	0.845986	0.376	0.254	0.356716		LOC107450013			multiple coagulation factor deficiency protein 2 homolog
2.73585e-05	0.327271	0.266	0.159	0.456038		LOC107447080			angiomotin
3.00802e-05	0.543062	0.257	0.155	0.501407		LOC107453895			bicaudal D-related protein homolog
4.96041e-05	1.18693	0.757	0.639	0.826851		LOC107440397	Pt-rst/kirre; roughest	cf. Cluster-XI	irregular chiasm C-roughest protein
6.33846e-05	1.72406	0.381	0.261	1		LOC107439017			protein bark beetle
7.89976e-05	1.84161	0.211	0.121	1		LOC107444533			carboxypeptidase B-like
0.000105899	0.381809	0.303	0.2	1		LOC107454760			ankyrin repeat domain-containing protein 6
0.000121679	0.429406	0.216	0.127	1		LOC107441550			all trans-polyprenyl-diphosphate synthase PDSS2
0.000133448	12.0647	0.032	0.007	1		LOC122268334			uncharacterized LOC122268334
0.000141647	1.40972	0.564	0.46	1		LOC107444246			tropomyosin
0.00014639	0.2595	0.156	0.082	1		LOC107449348			glucose dehydrogenase [FAD, quinone]
0.000177454	0.422877	0.193	0.113	1		LOC107452533			hillarin
0.000196242	0.454617	0.39	0.283	1		LOC107448370			transmembrane emp24 domain-containing protein 7
0.000233635	0.282566	0.092	0.04	1		LOC107437701			PI-PLC X domain-containing protein 1
0.000249707	1.24998	0.303	0.201	1		LOC107454846			RNA-binding protein fusilli
0.000259597	0.355077	0.183	0.107	1		LOC107441572			uncharacterized LOC107441572
0.000261513	1.00305	0.771	0.703	1		LOC107454767			translocon-associated protein subunit gamma
0.0003307	0.510227	0.372	0.271	1		LOC107445331			KN motif and ankyrin repeat domain-containing protein 1
0.000373011	0.272342	0.133	0.07	1		LOC107453182			elongation of very long chain fatty acids protein 6
0.000449521	74.8476	0.358	0.275	1		LOC107444566			holotricin-3
0.000452553	0.303854	0.734	0.65	1		LOC107456268			moesin/ezrin/radixin homolog 1
0.000537583	0.44563	0.353	0.253	1		LOC107438897			cadherin-23
0.000700492	2.29227	0.188	0.112	1		LOC107438423			uncharacterized LOC107438423
0.000700571	1.98708	0.142	0.24	1		LOC107445721			zinc finger protein castor homolog 1
0.000702415	9.65824	0.33	0.236	1		LOC107438732			somatomedin-B and thrombospondin type-1 domain-containing protein
0.000726156	1.48037	0.523	0.424	1		LOC107454103			nucleobindin-2
0.000744779	0.381813	0.243	0.16	1		LOC107448970			transcription factor AP-1
0.000873255	3.42203	0.936	0.887	1		LOC107437627			cyclic AMP-dependent transcription factor ATF-4
0.00093154	0.306063	0.064	0.027	1		LOC107455374			monocarboxylate transporter 13
0.0013123	0.312575	0.211	0.136	1		LOC107443174			protein SEC13 homolog
0.00133485	0.481357	0.128	0.071	1		LOC107451809			sonic hedgehog protein-like
0.00137417	2.85821	0.069	0.03	1		LOC107455153	Pt-trh1	Sharma et al. 2017	protein trachealess
0.00139642	0.488795	0.307	0.222	1		LOC107440946			protein jagunal
0.00161925	9.1753	0.376	0.283	1		LOC107449648			CD109 antigen
0.00166381	0.395484	0.573	0.461	1		LOC107445248			calsyntenin-1
0.00174314	0.465119	0.05	0.02	1		LOC107436647			heme-binding protein 2
0.00179892	0.283992	0.183	0.114	1		LOC107438659			protein O-mannosyl-transferase TMTC2
0.00201541	0.441343	0.615	0.529	1		LOC107439383			acyl-CoA-binding protein homolog
0.00208579	0.278607	0.073	0.034	1		LOC107448783			lactadherin
0.00233437	0.268573	0.124	0.069	1		LOC107450530			heat shock protein beta-1
0.00234584	21.4676	0.803	0.735	1		LOC107443238			cold and drought-regulated protein CORA
0.00246432	0.402041	0.385	0.288	1		LOC107447528			tight junction protein ZO-1
0.00264798	2.81621	0.326	0.246	1		LOC107438015			growth arrest-specific protein 1
0.00300234	4.98361	0.06	0.026	1		LOC107450893			uncharacterized LOC107450893
0.00301135	0.334996	0.28	0.202	1		LOC107441287			cytochrome P450 10
0.00326176	1.03162	0.151	0.093	1		LOC107445649			protein Wnt-1
0.00343912	0.370849	0.294	0.219	1		LOC107455611			ATP-binding cassette sub-family G member 5
0.00346143	0.964261	0.45	0.376	1		LOC107453887			translocon-associated protein subunit beta
0.00362079	0.292015	0.422	0.335	1		LOC107448985			mucin-12
0.00453146	0.274339	0.248	0.175	1		LOC107455141			FH1/FH2 domain-containing protein 3-like
0.00506713	1.24693	0.206	0.138	1		LOC107442925			bone morphogenetic protein 4-like
0.00545407	0.335481	0.647	0.577	1		LOC107452914			zinc finger protein 706
0.00565112	0.267042	0.193	0.129	1		LOC107445966			protein FAM43A-like
0.00625106	0.522757	0.468	0.384	1		LOC107452306			T-complex protein 1 subunit alpha
0.00628958	0.333314	0.138	0.085	1		LOC107450521			glutamine--fructose-6-phosphate aminotransferase [isomerizing] 2
0.006654	1.05273	0.509	0.453	1		LOC107452294			dolichyl-diphosphooligosaccharide--protein glycosyltransferase subunit DAD1
0.00807458	0.780908	0.417	0.337	1		LOC107442769			neurogenic locus Notch protein
0.00816621	0.307413	0.445	0.363	1		LOC107448527			Na(+)/H(+) exchange regulatory cofactor NHE-RF1
0.00895311	3.47456	0.468	0.376	1		LOC107449611			protein dachsous
0.00938509	0.377149	0.312	0.24	1		LOC107439664			transmembrane emp24 domain-containing protein 2
0.00991732	0.445029	0.963	0.927	1		LOC107449083			ADP/ATP translocase 3
8.39392e-42	1.76948	0.892	0.528	1.39918e-37	Cluster-X	LOC107438011	Pt-Delta-2		neurogenic locus protein delta	CCAGCGAGCACTTGAAATCG	CGGGTTAGAATGGACCTCGG	gggTAATACGACTCACTATAGAGATGCGGTGGGAGACATTC	gggTAATACGACTCACTATAGGCTGCAGGTATTCTGAGGCT
1.1858e-31	0.812596	0.486	0.173	1.97661e-27		LOC107436484	Pt-CD109 antigen		CD109 antigen	GCAAGGGAAGGCGAAGTAGT	ACGAGCATAGGAACGGAACC	gggTAATACGACTCACTATAGGGCGAAAAGGAACCATCAGC	gggTAATACGACTCACTATAGCGTTCATGCCTGTATGGCAC
1.74236e-27	6.64879	0.689	0.383	2.90435e-23		LOC107451856			uncharacterized LOC107451856
5.41958e-19	1.0811	0.396	0.161	9.03389e-15		LOC107451847	Pt-unc1847		uncharacterized LOC107451847	TATCGCGGGCGTAAGGAATG	TCAGAGGCGGCCATCTAAAG	gggTAATACGACTCACTATAGAGTTCGGGTAATGGCAGTTTG	gggTAATACGACTCACTATAGTGTTGAGGATGAAGAACCTCGT
9.67731e-17	1.40586	0.755	0.531	1.61311e-12		LOC107443706	CKI1; cyclin-dependent kinase inhibitor 1		cyclin-dependent kinase inhibitor 1
1.61078e-16	0.665964	0.344	0.141	2.68501e-12		LOC110283246	Pt-unc3246		uncharacterized LOC110283246	GGCTTTCCCCAGGTTTGGTA	GTGCGTTGGTTGTGCTTGTT	gggTAATACGACTCACTATAGCTCATACGCAGGTGGAGGTC	gggTAATACGACTCACTATAGGGTGGAGGTCCAAGATCAGC
6.87404e-15	0.447304	0.429	0.216	1.14583e-10		LOC107442634			protein O-linked-mannose beta-1,4-N-acetylglucosaminyltransferase 2
1.46575e-14	0.733712	0.552	0.313	2.44326e-10		LOC107449860			cadherin-23
4.8651e-14	0.297831	0.708	0.506	8.10963e-10		LOC107449700			zinc finger protein rotund
1.61995e-09	0.319072	0.283	0.134	2.7003e-05		LOC107436282			histone-lysine N-methyltransferase MECOM
2.655e-08	0.309054	0.208	0.092	0.000442562		LOC107451750			FYN-binding protein 1
2.68993e-08	0.269306	0.189	0.08	0.000448385		LOC107438241			uncharacterized LOC107438241
1.17339e-07	1.19317	0.425	0.265	0.00195592		LOC107452380			G-protein coupled receptor family C group 6 member A
1.60216e-07	0.857994	0.519	0.367	0.00267064		LOC107446121			nuclear receptor coactivator 2
1.61766e-07	1.26407	0.75	0.584	0.00269648		LOC107454046			A-kinase anchor protein 13
8.46252e-07	3.96682	0.269	0.414	0.0141062		LOC107453975			FK506-binding protein 2
1.59991e-06	0.332332	0.542	0.395	0.0266689		LOC107455444			plexin domain-containing protein 1
2.01461e-06	0.858678	0.821	0.755	0.0335815		LOC107447354			tubulin alpha-1 chain
2.21325e-06	1.52392	0.34	0.205	0.0368927		LOC107449171			rap1 GTPase-activating protein 1
2.48063e-06	3.49644	0.868	0.807	0.0413495		LOC107447864			40S ribosomal protein S15Aa
2.63428e-06	0.409624	0.392	0.251	0.0439108		LOC107457517	cycD; cyclinD		G1/S-specific cyclin-D2
3.19122e-06	1.26394	0.939	0.92	0.0531944		LOC107452179			protein SET
4.74379e-06	0.664981	0.83	0.744	0.0790743		LOC107440561			acidic leucine-rich nuclear phosphoprotein 32 family member B
6.45441e-06	0.664478	0.118	0.048	0.107589		LOC122269629			homeobox protein DBX1-A-like
9.16749e-06	8.9807	0.995	0.996	0.152813		LOC107441347			elongation factor 1-alpha
9.24071e-06	0.367192	0.222	0.119	0.154033		LOC107437217			Usher syndrome type-1G protein homolog
1.02253e-05	1.3168	0.66	0.529	0.170445		LOC107451344			protein c-ets-1-B
1.29836e-05	0.300948	0.849	0.796	0.216424		LOC107442252			KH domain-containing, RNA-binding, signal transduction-associated protein 2
1.49933e-05	0.464389	0.288	0.173	0.249923		LOC107451231	ash1		achaete-scute homolog 1a
5.36623e-05	1.26015	0.495	0.379	0.894497		LOC107439406			CAAX prenyl protease 1 homolog
5.39275e-05	10.1905	0.991	0.979	0.898917		LOC107455330			60S ribosomal protein L6
9.20949e-05	0.427365	0.108	0.048	1		LOC107445774			uncharacterized LOC107445774
9.35804e-05	0.990272	0.948	0.913	1		LOC107445298			eukaryotic translation initiation factor 5A-1
9.7769e-05	0.851318	0.759	0.64	1		LOC107447021			histone H2A
9.85198e-05	0.646745	0.608	0.491	1		LOC107452613			lysine-specific demethylase 3B
0.000137068	0.805963	0.783	0.682	1		LOC107449543			ribonucleoside-diphosphate reductase subunit M2
0.00014133	1.02743	0.882	0.854	1		LOC107436782			histone H3.3A
0.000149025	3.88131	0.406	0.307	1		LOC107453510			uncharacterized LOC107453510
0.000171345	0.30738	0.302	0.196	1		LOC107440262			NADH dehydrogenase [ubiquinone] 1 beta subcomplex subunit 3
0.000210069	0.416852	0.467	0.347	1		LOC107446257			prefoldin subunit 5
0.000221105	1.03634	0.774	0.689	1		LOC107441846			casein kinase II subunit alpha
0.000236602	0.479618	0.953	0.928	1		LOC107441566			60S ribosomal protein L7
0.000307884	2.00891	0.967	0.932	1		LOC107442732			heterogeneous nuclear ribonucleoprotein A1, A2/B1 homolog
0.000335933	0.578444	0.509	0.402	1		LOC107442580			DNA-directed RNA polymerase II subunit RPB1
0.000362003	1.12307	0.755	0.66	1		LOC107453655			RNA-binding protein MEX3B
0.000397655	0.496146	0.948	0.902	1		LOC107455298			60S ribosomal protein L13a
0.00039891	0.359782	0.991	0.977	1		LOC107439913			probable 60S ribosomal protein L37-A
0.000452172	1.19135	0.873	0.787	1		LOC107439360			cytochrome c
0.000479325	1.35994	0.934	0.908	1		LOC107443778			protein BTG2
0.000490638	2.42011	0.995	0.977	1		LOC107444182			60S ribosomal protein L18a
0.000556595	2.16528	0.877	0.8	1		LOC107455202			40S ribosomal protein S19
0.000578675	0.285905	0.519	0.396	1		LOC107439529			proteasome subunit alpha type-2
0.000673481	1.0466	0.835	0.785	1		LOC107455103			60S ribosomal protein L21
0.000674618	0.653375	0.684	0.621	1		LOC107453687			small nuclear ribonucleoprotein G
0.000679229	1.62646	0.495	0.404	1		LOC107436465			B-cell lymphoma/leukemia 11A
0.000743912	2.49874	0.92	0.883	1		LOC107443579			40S ribosomal protein S2
0.000745057	0.292734	0.325	0.23	1		LOC107448674			uncharacterized LOC107448674
0.000870499	0.304208	0.241	0.157	1		LOC107441054			ADP-ribosylation factor-like protein 4C
0.000990769	0.566069	0.816	0.765	1		LOC107452384			tubulin beta-4B chain
0.00101662	0.566251	0.858	0.788	1		LOC107446816			activated RNA polymerase II transcriptional coactivator p15
0.00106936	0.342824	0.358	0.258	1		LOC107452612			lysine-specific demethylase 6A
0.00123259	0.849526	0.967	0.955	1		LOC107451299			tubulin alpha chain, testis-specific
0.00123515	0.333893	0.887	0.855	1		LOC107438439			60S ribosomal protein L30
0.00125742	0.290492	0.325	0.23	1		LOC107455113			THAP domain-containing protein 1
0.00130219	1.87644	0.665	0.598	1		LOC107456286			glyoxylate/succinic semialdehyde reductase 1
0.00150809	0.250736	0.259	0.175	1		LOC107450484			glycosylphosphatidylinositol anchor attachment 1 protein-like
0.00159979	1.37706	0.58	0.48	1		LOC107456460			uncharacterized LOC107456460
0.00192673	0.549412	0.75	0.678	1		LOC107440094			glutathione S-transferase Mu 1
0.00217872	0.287675	0.354	0.264	1		LOC107452729			peptidyl-prolyl cis-trans isomerase FKBP12
0.00270826	0.552748	0.703	0.61	1		LOC107447007			60S ribosomal protein L34-like
0.00277275	0.467176	0.868	0.804	1		LOC107439789			40S ribosomal protein S12
0.00284379	0.453909	0.222	0.148	1		LOC107439117			myb-related protein B
0.00296305	0.783129	0.264	0.188	1		LOC122269721			uncharacterized LOC122269721
0.00298896	0.281722	0.245	0.171	1		LOC107449723			DNA (cytosine-5)-methyltransferase PliMCI
0.00315018	0.260624	0.042	0.105	1		LOC107452519			protein spaetzle 4
0.00345428	0.558653	0.892	0.866	1		LOC107452265			60S ribosomal protein L3
0.00362987	0.267229	0.481	0.395	1		LOC107444455			uncharacterized LOC107444455
0.00374104	0.398016	0.627	0.557	1		LOC107444485			far upstream element-binding protein 1
0.00382883	0.419619	0.632	0.532	1		LOC107450429			protein D3
0.00387256	0.367357	0.396	0.308	1		LOC107439706			splicing factor 3B subunit 5
0.00392585	0.494148	0.656	0.558	1		LOC107437194			nucleosome-remodeling factor subunit BPTF
0.00394425	0.317825	0.566	0.486	1		LOC107456988			eukaryotic peptide chain release factor GTP-binding subunit ERF3A
0.00427952	1.06453	0.958	0.901	1		LOC107452096			60S ribosomal protein L4-A
0.00438413	0.2906	0.245	0.168	1		LOC107449499			uncharacterized LOC107449499
0.00453223	1.42605	0.934	0.908	1		LOC107445672			zinc finger protein on ecdysone puffs
0.00455608	0.511568	0.792	0.717	1		LOC107456524			nucleolin
0.00511057	0.718435	0.566	0.505	1		LOC107456192			histone acetyltransferase KAT6B
0.00512738	0.265143	0.358	0.266	1		LOC107443116			RNA polymerase-associated protein RTF1 homolog
0.00516948	2.14357	0.113	0.184	1		LOC107449235			cytochrome P450 18a1
0.00528693	0.383362	0.519	0.429	1		LOC107455132			bromodomain adjacent to zinc finger domain protein 1A
0.00538215	1.67275	0.858	0.779	1		LOC107446089			60S ribosomal protein L44
0.00548719	0.487289	0.382	0.31	1		LOC107457145			adenosylhomocysteinase A
0.00553458	0.394827	0.519	0.453	1		LOC107448893			serine/arginine-rich splicing factor 2
0.00585404	0.35671	0.255	0.182	1		LOC107454525			regulator of chromosome condensation
0.00628087	0.459781	0.533	0.457	1		LOC107450421			DNA-binding protein inhibitor ID-2
0.0063717	0.792529	0.788	0.739	1		LOC107442731			heterogeneous nuclear ribonucleoprotein A1, A2/B1 homolog
0.00646346	0.304363	0.33	0.251	1		LOC107440832			uncharacterized LOC107440832
0.00662026	0.431059	0.882	0.853	1		LOC107449902			40S ribosomal protein S21
0.00702135	0.391589	0.283	0.209	1		LOC107451985			smad nuclear-interacting protein 1
0.0072096	0.424011	0.844	0.819	1		LOC107436991			40S ribosomal protein S26
0.00726223	0.292615	0.519	0.442	1		LOC107441751			casein kinase I
0.00742537	0.533319	0.245	0.177	1		LOC107448794			transcription factor MYB101
0.00753815	0.790108	0.764	0.709	1		LOC107439675			guanine nucleotide-binding protein subunit beta-2-like 1
0.00778814	0.412464	0.316	0.238	1		LOC107448239			protein FAM32A
0.00888877	2.42088	0.84	0.793	1		LOC107442123			RNA-binding protein Rsf1
0.00983576	2.36228	0.665	0.581	1		LOC107449671			rab GDP dissociation inhibitor beta
1.26068e-100	7.30199	1	0.628	2.10142e-96	Cluster-XI	LOC107440397			irregular chiasm C-roughest protein
2.50544e-14	1.73729	0.572	0.339	4.17631e-10		LOC107457313	Pt-SoxN	Bonatto Paese et al. 2018	transcription factor Sox-2
1.69185e-10	0.678546	0.529	0.315	2.82015e-06		LOC107449860			cadherin-23
1.36184e-08	2.60254	0.684	0.514	0.000227006		LOC107456521			ephrin-B2a
1.308e-07	0.265212	0.134	0.047	0.00218031		LOC107445774			uncharacterized LOC107445774
1.44654e-07	3.352	0.123	0.293	0.00241124		LOC107452015			elongation of very long chain fatty acids protein AAEL008004
5.23534e-07	0.390488	0.278	0.146	0.00872678		LOC110283246	Pt-unc3246	cf. Cluster-10	uncharacterized LOC110283246
6.0318e-07	1.84487	0.07	0.018	0.0100544		LOC107439785	gsc		homeobox protein engrailed
6.75162e-07	2.15597	0.214	0.373	0.0112543		LOC107439606			uncharacterized LOC107439606
5.19673e-06	0.412945	0.54	0.384	0.0866243		LOC107441771	Pt-tio/tsh; tip-top/teashirt	March et al. 2018, Medina-Jiménez 2021	protein tiptop
7.39258e-06	1.28504	0.251	0.137	0.123227		LOC107436282			histone-lysine N-methyltransferase MECOM
8.89952e-06	0.359755	0.241	0.129	0.148346		LOC107443696	Cs-sna; snail; Cupiennius salei	Stollewerk et al. 2003, Weller and Tautz 2003	protein snail homolog Sna
8.92624e-06	1.19103	0.422	0.28	0.148792		LOC107455884			chromatin assembly factor 1 subunit A
1.38388e-05	1.638	0.572	0.409	0.230679		LOC107438166			B-cell lymphoma/leukemia 11A
1.73122e-05	1.3208	0.711	0.587	0.288578		LOC107454179			delta(14)-sterol reductase TM7SF2
6.11812e-05	0.319204	0.39	0.261	1		LOC107439043			partner of Y14 and mago
6.3573e-05	0.340104	0.064	0.174	1		LOC107442813			uncharacterized LOC107442813
0.000107045	1.76325	0.112	0.049	1		LOC122269629	Pt-Dbx1	Leite et al. 2018	homeobox protein DBX1-A-like
0.00021428	0.357073	0.241	0.145	1		LOC107450912			probable ATP-dependent RNA helicase DDX27
0.000492311	0.357762	0.294	0.191	1		LOC107436974			recombination repair protein 1
0.000626846	0.36727	0.128	0.065	1		LOC122269200			uncharacterized LOC122269200
0.000842074	0.278766	0.406	0.297	1		LOC110282966			uncharacterized LOC110282966
0.00085944	0.301005	0.283	0.19	1		LOC107441411			uncharacterized LOC107441411
0.00113684	1.60557	0.209	0.32	1		LOC107436783			teneurin-m
0.00163507	0.618993	0.647	0.59	1		LOC107454046			A-kinase anchor protein 13
0.00175584	0.299492	0.332	0.236	1		LOC107449919			protocadherin Fat 4
0.00204993	0.381003	0.251	0.166	1		LOC107449579			muscle calcium channel subunit alpha-1
0.00209318	0.796399	0.439	0.341	1		LOC107443911			plexin-B
0.00228099	0.548115	0.374	0.279	1		LOC107453853			replication termination factor 2
0.00247669	0.281699	0.465	0.359	1		LOC107455597			bromodomain-containing protein 2
0.00301271	0.574561	0.342	0.253	1		LOC107437531			DBH-like monooxygenase protein 1
0.00366445	0.618847	0.267	0.187	1		LOC107437563			uncharacterized LOC107437563
0.00377246	0.663536	0.38	0.282	1		LOC107453438			dachshund homolog 1-like
0.00501838	0.432828	0.262	0.184	1		LOC107437986			inner centromere protein-like
0.00584925	0.488699	0.465	0.386	1		LOC107454651			FACT complex subunit SPT16
0.00587024	0.594186	0.722	0.662	1		LOC107453655			RNA-binding protein MEX3B
0.00610369	0.488223	0.187	0.123	1		LOC107450777	Pt-hgtx/Nkx6.2	cf. Cluster-XIX; Leite et al. 2022	homeobox protein Nkx-6.2
0.00642594	0.25538	0.342	0.256	1		LOC107449736			TATA-binding protein-associated factor 172
0.00657184	0.292481	0.219	0.149	1		LOC107456506			uncharacterized LOC107456506
0.00691639	0.327523	0.487	0.39	1		LOC107445917			protein hu-li tai shao
0.00702263	0.342586	0.209	0.14	1		LOC107453246			uncharacterized LOC107453246
0.00709896	0.282565	0.519	0.453	1		LOC107449281			methionine aminopeptidase 2
0.00836747	0.377759	0.326	0.242	1		LOC122272826			uncharacterized LOC122272826
6.16168e-164	17.4731	0.762	0.098	1.02709e-159	Cluster-XII	LOC107443142	Pt-unc3142		uncharacterized LOC107443142	ATGCATCCCAAGACTGCGAA	TTTGGCGGCTGACAGTCATA	gggTAATACGACTCACTATAGCGGCAGCCAACTACTTTTGC	gggTAATACGACTCACTATAGCAACCTGTATTCGGAGGCCA
2.42529e-68	1.91507	0.384	0.051	4.04271e-64		LOC107436606	Pt-dpr6; defective proboscis extension response 6		hemicentin-1	TGGAACTTATCCGCCTGTGG	GGGTTAGTTTGCACCCCCTT	gggTAATACGACTCACTATAGGCCCCTTGGTGAATCGTAGT	not used
1.78924e-56	0.972586	0.541	0.117	2.98249e-52		LOC107451854	Pt-Ncad2; neural cadherine 2		neural-cadherin	TGCCATTATCCCGAAGACGG	AGGATACAGCGAAACCACCG	gggTAATACGACTCACTATAGAAGTTCGAATCTGGGTGCGT	gggTAATACGACTCACTATAGCCAGAATCTTCCGTGGCTGT
3.19008e-44	2.06706	0.209	0.023	5.31754e-40		LOC107437107	Pt-col; collier	Schaeper et al. 2010	transcription factor collier
1.17607e-41	3.87187	0.331	0.062	1.96039e-37		LOC107456893	Pt-scrtl; scratch-like		transcriptional repressor scratch 2	AGACGATGTCAACGCGCATA	ATGCCGCGCTCTTTTCTAGT	gggTAATACGACTCACTATAGCGTGGGCGTATCTGGAACTT	gggTAATACGACTCACTATAGTTGTGGCACCGATAGTGCTT
1.62403e-36	1.88598	0.221	0.031	2.7071e-32		LOC107447451			pancreatic triacylglycerol lipase
6.15304e-35	1.7198	0.302	0.061	1.02565e-30		LOC107437847			uncharacterized LOC107437847
1.12001e-31	0.757387	0.308	0.066	1.86694e-27		LOC107438819			flocculation protein FLO11
7.05839e-26	0.895683	0.174	0.027	1.17656e-21		LOC107450135			Down syndrome cell adhesion molecule-like protein Dscam2
2.90185e-25	0.68171	0.262	0.059	4.8371e-21		LOC107440328			regulating synaptic membrane exocytosis protein 1
6.06587e-22	1.63964	0.965	0.867	1.01112e-17		LOC107436358			fasciclin-2
2.8764e-21	0.387151	0.116	0.015	4.79466e-17		LOC107440677			class E basic helix-loop-helix protein 23
7.94171e-21	2.91293	0.395	0.148	1.3238e-16		LOC107452098			E3 ubiquitin-protein ligase MARCHF8
1.30707e-19	1.27506	0.419	0.17	2.17876e-15		LOC107441071			discoidin domain-containing receptor 2
1.54287e-19	0.458388	0.198	0.044	2.57181e-15		LOC107445852			Down syndrome cell adhesion molecule
1.74402e-19	0.411222	0.163	0.031	2.9071e-15		LOC107444681			Down syndrome cell adhesion molecule-like protein Dscam2
3.17792e-18	0.528355	0.203	0.049	5.29728e-14		LOC107436083			glycoprotein 3-alpha-L-fucosyltransferase A
3.56499e-18	0.728688	0.442	0.179	5.94248e-14		LOC107446025			uncharacterized protein CG43867
3.41409e-17	0.263289	0.256	0.076	5.69095e-13		LOC107436612			opioid-binding protein/cell adhesion molecule homolog
8.93241e-17	0.578888	0.203	0.052	1.48894e-12		LOC107437628			leucine-rich repeat-containing protein let-4
7.52953e-16	0.437423	0.233	0.069	1.2551e-11		LOC107443225			guanine nucleotide-binding protein G(o) subunit alpha
3.54976e-15	0.477041	0.174	0.043	5.9171e-11		LOC107454609			genetic suppressor element 1
6.1931e-15	0.339283	0.198	0.054	1.03233e-10		LOC107442107			uncharacterized LOC107442107
1.46502e-14	0.305559	0.099	0.016	2.44203e-10		LOC107447483			uncharacterized LOC107447483
6.00193e-14	1.14656	0.14	0.032	1.00046e-09		LOC107445600			LIM/homeobox protein Lhx3-like
9.04789e-14	0.855116	0.552	0.315	1.50819e-09		LOC107448616			neural cell adhesion molecule 2
1.24806e-12	0.628596	0.134	0.032	2.08039e-08		LOC107440209			uncharacterized LOC107440209
4.11528e-12	0.356675	0.18	0.054	6.85977e-08		LOC107436291			ABC transporter G family member 9-like
4.51734e-12	0.274416	0.145	0.037	7.52995e-08		LOC107453443			ras guanyl-releasing protein 3
5.40555e-12	0.627908	0.174	0.052	9.01051e-08		LOC107456604			Down syndrome cell adhesion molecule-like protein Dscam2
7.75578e-12	0.438919	0.116	0.026	1.29281e-07		LOC107457459			uncharacterized LOC107457459
1.20333e-11	1.17982	0.07	0.01	2.00582e-07		LOC107446297			paired mesoderm homeobox protein 2B
1.80664e-11	0.409486	0.174	0.053	3.0115e-07		LOC107445020			uncharacterized LOC107445020
1.8817e-11	0.63315	0.343	0.153	3.1366e-07		LOC107454280			SPRY domain-containing SOCS box protein 3
3.46887e-11	1.02854	0.262	0.104	5.78226e-07		LOC107439981			disheveled-associated activator of morphogenesis 1
1.12154e-10	1.29612	0.372	0.179	1.86949e-06		LOC107443073			serine-rich adhesin for platelets
1.50251e-10	0.399023	0.122	0.031	2.50453e-06		LOC107437327			glycosyltransferase family 92 protein F13G3.3
2.68875e-10	0.343364	0.047	0.005	4.48188e-06		LOC107456091			inhibitory POU protein
3.06722e-10	0.260913	0.122	0.032	5.11275e-06		LOC107451832			potassium channel subfamily K member 15
3.15946e-10	0.573279	0.279	0.12	5.26651e-06		LOC107457006			uncharacterized LOC107457006
5.08686e-10	1.02204	0.442	0.245	8.47929e-06		LOC107446848			disintegrin and metalloproteinase domain-containing protein 11
1.57929e-09	0.443106	0.291	0.13	2.63251e-05		LOC107453796			ELAV-like protein 3
6.49073e-09	0.368653	0.227	0.093	0.000108194		LOC107443034			uncharacterized LOC107443034
8.33965e-09	0.274635	0.186	0.068	0.000139014		LOC107454545	Pt-Ncad1; neural cadherine 1	cf. Cluster-III	neural-cadherin
1.93139e-08	0.755469	0.203	0.082	0.000321943		LOC107454090			uncharacterized LOC107454090
9.52955e-08	0.308147	0.023	0.002	0.00158848		LOC107438863			vitamin K-dependent gamma-carboxylase
1.10613e-07	3.88482	0.14	0.048	0.00184381		LOC122269629			homeobox protein DBX1-A-like
2.37144e-06	0.638372	0.302	0.169	0.0395296		LOC107449387			semaphorin-1A
2.82226e-06	0.455625	0.326	0.185	0.0470443		LOC107449667			centromere-associated protein E
4.29282e-06	0.251777	0.169	0.073	0.0715571		LOC107455790			myosin-J heavy chain
5.30339e-06	3.91639	0.215	0.107	0.0884022		LOC107455365			adenylate cyclase type 3
8.84908e-06	0.277635	0.116	0.044	0.147505		LOC107441090			endosome/lysosome-associated apoptosis regulator family member 2
1.83826e-05	18.8311	0.128	0.053	0.30642		LOC107436622			protein jagged-1b
0.000108481	0.255148	0.314	0.198	1		LOC107449413			runt-related transcription factor 1
0.000127234	0.925952	0.703	0.563	1		LOC107449960			neuroglian
0.000133441	0.426897	0.256	0.149	1		LOC107453993			solute carrier family 12 member 6
0.000157473	8.3868	0.401	0.524	1		LOC107450518			neurogenic locus Notch protein
0.00016298	0.289335	0.174	0.091	1		LOC107437115			one cut domain family member 2
0.000168588	0.370004	0.378	0.257	1		LOC107449524			endoplasmic reticulum resident protein 29
0.000220141	0.575408	0.267	0.164	1		LOC107447793			carboxypeptidase E
0.000257408	0.443871	0.203	0.116	1		LOC107439878			uncharacterized LOC107439878
0.000362378	0.429695	0.145	0.072	1		LOC107455061			myosin-I heavy chain
0.000612733	0.432028	0.256	0.162	1		LOC107439730			presenilin-1
0.00066903	0.365035	0.413	0.291	1		LOC107451567			EF-hand calcium-binding domain-containing protein 14
0.000963938	0.32412	0.413	0.304	1		LOC122268228			calnexin-like
0.00109025	0.355226	0.384	0.265	1		LOC107451629			max dimerization protein 1
0.00143505	0.283372	0.128	0.066	1		LOC107452951			leucine-rich repeat serine/threonine-protein kinase 1
0.00165894	1.68919	0.064	0.025	1		LOC107441842			transcriptional regulator ERG homolog
0.00245243	0.319746	0.11	0.056	1		LOC107449379			regulating synaptic membrane exocytosis protein 2
0.00332365	0.622237	0.395	0.296	1		LOC107452053			tyrosine-protein phosphatase Lar
0.00352288	1.75006	0.017	0.003	1		LOC107445948			synaptogenesis protein syg-2
0.00382685	0.265607	0.145	0.084	1		LOC107442492			tyrosine-protein phosphatase non-receptor type 4
0.00439467	0.251534	0.029	0.008	1		LOC107439966			protein dissatisfaction
0.00505164	0.280621	0.384	0.293	1		LOC107445773			single-stranded DNA-binding protein 3
0.00591344	0.342302	0.471	0.381	1		LOC107439406			CAAX prenyl protease 1 homolog
0.0059447	0.393286	0.221	0.148	1		LOC107449989			CUGBP Elav-like family member 3
0.00736635	0.340495	0.576	0.45	1		LOC107451657			hemocyanin D chain
0.00791087	0.450158	0.349	0.264	1		LOC107445324			neutral alpha-glucosidase AB
0.00836521	0.252784	0.233	0.158	1		LOC107441770			inactive rhomboid protein 1
0.00951401	0.283196	0.262	0.183	1		LOC107441511			flotillin-1
1.85765e-112	4.94313	0.72	0.122	3.09651e-108	Cluster-XIII	LOC107441276	Pt-elovl7.2; elongation of very long chain fatty acids protein 7.2		elongation of very long chain fatty acids protein AAEL008004	TAGAAGCCAGTTCTCGTGGC	CAGGGGTGGTGTTTTGCCTA	gggTAATACGACTCACTATAGGTGGTGGCCATTTTGTACGG	gggTAATACGACTCACTATAGCATTTGCATGTCCGTTGGCT
1.0234e-104	3.60766	0.726	0.142	1.7059e-100		LOC107442511	Pt-endoA; endochitinase A		endochitinase A	GCGACCTCGACCTCGAAATA	GCACTCATGTGTTGAAGCCG	gggTAATACGACTCACTATAGCGCGCTTGTTGTTGTACGTT	gggTAATACGACTCACTATAGCGACTCGGACCAGATACGTG
1.8292e-98	11.6053	0.994	0.571	3.04909e-94		LOC107451253			uncharacterized PE-PGRS family protein PE_PGRS3
1.71583e-89	4.61404	0.857	0.261	2.86012e-85		LOC107452015			elongation of very long chain fatty acids protein AAEL008004
1.9855e-86	1.56997	0.387	0.039	3.30963e-82		LOC107439645	Pt-unc9645		uncharacterized LOC107439645	ACTTTAAACAGCATGCGGCG	not used	gggTAATACGACTCACTATAGTTTGGTCCCATTCATGCGGT	gggTAATACGACTCACTATAGGCTCTCTGCATCGCTTGTTG
1.54911e-83	27.6327	1	0.713	2.58222e-79		LOC107451406			spidroin-2
1.45229e-80	3.98204	0.619	0.12	2.42083e-76		LOC122269545			carboxypeptidase A1-like
9.58036e-80	10.7172	0.815	0.23	1.59695e-75		LOC107447462			mucin-17
9.79637e-78	3.6813	0.821	0.228	1.63296e-73		LOC107438912			mucin-17
2.38668e-67	4.12827	0.762	0.233	3.97835e-63		LOC107444292			3-hydroxy-3-methylglutaryl-coenzyme A reductase
4.92894e-60	4.19581	0.571	0.128	8.21606e-56		LOC107436928			sphingomyelin phosphodiesterase
5.7012e-59	1.56298	0.53	0.113	9.50333e-55		LOC107440224			uncharacterized LOC107440224
1.7965e-58	6.26796	0.833	0.347	2.99458e-54		LOC107439946			uncharacterized LOC107439946
4.08509e-53	0.69912	0.238	0.024	6.80944e-49		LOC107448738			uncharacterized LOC107448738
8.9033e-52	1.42898	0.44	0.087	1.48409e-47		LOC107452519			protein spaetzle 4
1.00947e-51	29.0751	0.661	0.219	1.68268e-47		LOC107449848			apolipoprotein D
2.86235e-46	3.12158	0.47	0.111	4.77125e-42		LOC107444533			carboxypeptidase B-like
4.78579e-46	1.38828	0.375	0.07	7.97743e-42		LOC107451385			chitin synthase chs-2
2.07046e-45	1.92855	0.458	0.104	3.45124e-41		LOC107448366			uncharacterized LOC107448366
3.5069e-45	2.21733	0.685	0.231	5.84565e-41		LOC107442187			uncharacterized LOC107442187
1.06673e-37	0.551132	0.28	0.047	1.77812e-33		LOC107443195			sulfotransferase family cytosolic 1B member 1-like
3.96643e-35	1.42623	0.321	0.066	6.61164e-31		LOC107440830			fatty-acid amide hydrolase 2
1.60262e-34	1.78082	0.506	0.158	2.67141e-30		LOC107457557			putative protein TPRXL
1.0087e-33	0.592437	0.196	0.026	1.68141e-29		LOC107447554			long-chain-fatty-acid--CoA ligase 5
1.88128e-33	2.98346	0.423	0.116	3.1359e-29		LOC107445008			elongation of very long chain fatty acids protein AAEL008004-like
4.3993e-33	1.38653	0.506	0.161	7.3332e-29		LOC107449744			uncharacterized LOC107449744
3.2157e-32	0.369175	0.083	0.004	5.36025e-28		LOC107437521			uncharacterized LOC107437521
2.1825e-31	1.69611	0.482	0.156	3.63801e-27		LOC107442813			uncharacterized LOC107442813
2.32381e-31	4.25093	0.411	0.111	3.87357e-27		LOC107438532			venom protease
7.54099e-31	1.6034	0.482	0.155	1.25701e-26		LOC107442137			uncharacterized LOC107442137
1.82861e-30	2.50964	0.405	0.113	3.04812e-26		LOC107451203			rhythmically expressed gene 5 protein
2.29521e-29	4.04871	0.679	0.317	3.82588e-25		LOC107451935			uncharacterized LOC107451935
3.24097e-27	0.56268	0.363	0.101	5.40238e-23		LOC107438529			serine proteinase stubble
9.95645e-26	0.73544	0.19	0.032	1.65964e-21		LOC107453262			glycerophosphocholine cholinephosphodiesterase ENPP6-like
1.36099e-24	1.40411	0.482	0.178	2.26863e-20		LOC107446100			transforming growth factor-beta-induced protein ig-h3
1.67057e-23	0.873097	0.244	0.055	2.78468e-19		LOC122271124			uncharacterized LOC122271124
2.9601e-23	0.771462	0.333	0.096	4.9342e-19		LOC107436177			long-chain-fatty-acid--CoA ligase 4
9.5416e-23	0.545029	0.292	0.077	1.59049e-18		LOC107449348			glucose dehydrogenase [FAD, quinone]
1.03889e-22	0.986223	0.226	0.049	1.73172e-18		LOC107441220			heterogeneous nuclear ribonucleoprotein A/B
1.88844e-22	0.743775	0.321	0.093	3.14784e-18		LOC107446829			uncharacterized LOC107446829
3.33263e-22	0.855194	0.327	0.095	5.55516e-18		LOC107437310	Pt-cht7; chitinase-7	cf. Cluster-IV	acidic mammalian chitinase
7.11707e-22	1.83015	0.506	0.211	1.18634e-17		LOC107455611			ATP-binding cassette sub-family G member 5
3.07696e-21	0.269609	0.173	0.031	5.12898e-17		LOC107448812			carboxypeptidase M
3.17872e-21	0.538067	0.333	0.101	5.29861e-17		LOC107442442			serine proteinase stubble
1.18436e-20	0.577281	0.161	0.028	1.97421e-16		LOC107443595			chitin synthase chs-2
1.34242e-20	0.546074	0.292	0.082	2.23767e-16		LOC107456849			protein Skeletor
3.85582e-20	0.905256	0.19	0.04	6.42727e-16		LOC107448668			prolyl 4-hydroxylase subunit alpha-1
6.09345e-20	0.721513	0.31	0.095	1.01572e-15		LOC107449498			serine proteinase stubble
4.79896e-18	0.962265	0.381	0.142	7.99938e-14		LOC107448881			uncharacterized LOC107448881
7.44557e-18	5.09306	0.232	0.061	1.2411e-13		LOC107438039			uncharacterized LOC107438039
7.83452e-18	1.44216	0.679	0.395	1.30594e-13		LOC107453975			FK506-binding protein 2
9.78332e-17	0.372992	0.196	0.048	1.63078e-12		LOC107449877			pancreatic triacylglycerol lipase-like
1.18445e-16	0.620434	0.321	0.112	1.97436e-12		LOC107453449			uncharacterized LOC107453449
1.26462e-16	2.68382	0.44	0.192	2.10799e-12		LOC107447991			CD151 antigen
1.28307e-16	0.251395	0.101	0.014	2.13875e-12		LOC110283105			receptor expression-enhancing protein 2-like
1.84051e-16	0.294953	0.167	0.037	3.06795e-12		LOC107438528			trypsin-3
3.81714e-16	0.881123	0.506	0.24	6.3628e-12		LOC107457100			putative ferric-chelate reductase 1 homolog
5.91861e-16	2.53904	0.417	0.185	9.86574e-12		LOC107451586			graves disease carrier protein
2.99724e-15	2.01369	0.595	0.328	4.9961e-11		LOC110283103			protein trachealess-like
6.03981e-15	0.352666	0.208	0.058	1.00678e-10		LOC107452992			hexosaminidase D
7.80234e-15	0.34545	0.149	0.033	1.30057e-10		LOC107437911			serine protease 27
8.56565e-15	0.419527	0.179	0.045	1.42781e-10		LOC107437618			uncharacterized LOC107437618
1.00051e-14	0.459106	0.024	0.001	1.66775e-10		LOC107446800			probable G-protein coupled receptor No18
2.2493e-14	0.256481	0.107	0.019	3.74936e-10		LOC107448622			mRNA-binding protein PUF3-like
2.58942e-14	0.398352	0.327	0.123	4.3163e-10		LOC107456502			uncharacterized LOC107456502
5.53307e-14	0.541085	0.208	0.061	9.22307e-10		LOC107440592			uncharacterized LOC107440592
6.42496e-14	0.491202	0.292	0.106	1.07098e-09		LOC107454941			ETS homologous factor
1.11625e-13	0.65012	0.083	0.012	1.86068e-09		LOC107447172			uncharacterized LOC107447172
1.16426e-13	2.90135	0.851	0.7	1.9407e-09		LOC107454767			translocon-associated protein subunit gamma
1.6286e-13	0.368117	0.125	0.026	2.71471e-09		LOC107445659			chitin deacetylase 1
4.76619e-13	0.529713	0.411	0.189	7.94476e-09		LOC107437399			protein masquerade
9.40105e-13	0.349052	0.137	0.032	1.56706e-08		LOC107447938			nose resistant to fluoxetine protein 6
1.13555e-12	0.697783	0.256	0.091	1.89286e-08		LOC122272674			uncharacterized LOC122272674
1.66114e-12	0.272718	0.101	0.019	2.76896e-08		LOC107446482			uncharacterized LOC107446482
1.93341e-12	10.8551	0.327	0.132	3.2228e-08		LOC122269680			uncharacterized LOC122269680
2.02511e-12	2.0672	0.571	0.34	3.37565e-08		LOC107452650			very low-density lipoprotein receptor
2.04747e-12	0.575195	0.196	0.06	3.41292e-08		LOC107438548			uncharacterized LOC107438548
3.21821e-12	0.881929	0.411	0.199	5.36444e-08		LOC107449941			uncharacterized LOC107449941
5.47321e-12	0.367416	0.101	0.02	9.1233e-08		LOC107439301			protein obstructor-E
1.21071e-11	1.62746	0.208	0.069	2.01813e-07		LOC107451496			cAMP-dependent protein kinase catalytic subunit 3-like
2.02884e-11	0.449053	0.244	0.09	3.38187e-07		LOC107439399			CCAAT/enhancer-binding protein alpha
2.06063e-11	0.662405	0.571	0.335	3.43486e-07		LOC107437786			uncharacterized LOC107437786
5.73199e-11	0.294634	0.155	0.044	9.55465e-07		LOC107441689			dual oxidase
8.34711e-11	2.3437	0.417	0.21	1.39138e-06		LOC107451910			diacylglycerol lipase-beta
3.62211e-10	1.40001	0.512	0.311	6.03769e-06		LOC107446122			translocating chain-associated membrane protein 1-like 1
8.79222e-10	0.419643	0.161	0.051	1.46557e-05		LOC107448802			aldehyde dehydrogenase, dimeric NADP-preferring-like
1.15078e-09	1.12606	0.524	0.322	1.91823e-05		LOC107453813			uncharacterized LOC107453813
1.20626e-09	6.56415	0.375	0.192	2.01072e-05		LOC107451319			uncharacterized LOC107451319
1.40175e-09	0.78191	0.399	0.213	2.33657e-05		LOC107457565			chaoptin
2.72061e-09	0.7613	0.125	0.035	4.53499e-05		LOC107439964			carboxypeptidase B
5.3933e-09	0.712316	0.304	0.143	8.99009e-05		LOC107450794			ATP-binding cassette sub-family G member 8
6.96575e-09	0.328434	0.143	0.045	0.000116112		LOC107455139			beta-1,3-galactosyltransferase 5
8.12708e-09	0.350548	0.119	0.034	0.00013547		LOC107455405			protein spaetzle
9.15854e-09	0.622263	0.512	0.311	0.000152664		LOC107449842			insulin-like peptide receptor
9.7593e-09	2.14605	0.667	0.503	0.000162678		LOC107453528			spectrin beta chain, non-erythrocytic 1
1.20024e-08	0.31324	0.065	0.012	0.000200068		LOC107450091			matrix metalloproteinase-14
1.23511e-08	1.34403	0.833	0.693	0.000205881		LOC107440338			protein disulfide-isomerase
1.45085e-08	1.43286	0.732	0.548	0.000241842		LOC107447326			uncharacterized LOC107447326
1.63418e-08	0.62141	0.333	0.165	0.000272402		LOC107443645			zinc finger protein 672
3.55485e-08	0.300612	0.137	0.044	0.000592558		LOC107445539			uncharacterized LOC107445539
4.5254e-08	0.439729	0.369	0.198	0.000754339		LOC107454760			ankyrin repeat domain-containing protein 6
4.62054e-08	0.384987	0.214	0.089	0.000770199		LOC107448699			heat shock factor protein
5.4445e-08	0.285391	0.077	0.018	0.000907543		LOC107452048			xyloside xylosyltransferase 1-like
5.73313e-08	0.807916	0.268	0.127	0.000955656		LOC107448596			intracellular coagulation inhibitor 3
9.58886e-08	0.259334	0.179	0.069	0.00159837		LOC107443979			cyclic AMP response element-binding protein A
9.88044e-08	0.328927	0.208	0.088	0.00164697		LOC107444874			cadherin-99C
1.04869e-07	0.356784	0.173	0.066	0.00174806		LOC107446439			nuclear pore membrane glycoprotein 210
1.71451e-07	0.848018	0.589	0.427	0.00285792		LOC107439728			transmembrane emp24 domain-containing protein eca
2.09344e-07	0.504204	0.173	0.067	0.00348955		LOC107450449			mRNA decay activator protein ZFP36L1
5.38556e-07	0.614115	0.232	0.108	0.00897719		LOC107448317			glutaminyl-peptide cyclotransferase
5.53219e-07	0.577427	0.161	0.063	0.00922161		LOC107444164			astakine-like
5.74399e-07	0.392184	0.446	0.28	0.00957465		LOC107437945			keratinocyte-associated protein 2
7.95584e-07	0.31593	0.131	0.047	0.0132616		LOC107446985			cytosolic 10-formyltetrahydrofolate dehydrogenase
9.02901e-07	0.492454	0.25	0.124	0.0150505		LOC107446923			transmembrane emp24 domain-containing protein 6
1.01523e-06	0.400149	0.339	0.19	0.0169229		LOC107449501			uncharacterized LOC107449501
1.32501e-06	0.425669	0.095	0.029	0.0220865		LOC107456501			uncharacterized LOC107456501
1.50972e-06	1.39273	0.506	0.345	0.0251655		LOC107453848			very-long-chain 3-oxoacyl-CoA reductase-B
1.51876e-06	0.694481	0.131	0.048	0.0253163		LOC107450815			papilin
1.91062e-06	0.278173	0.089	0.026	0.0318481		LOC107454143			inositol 1,4,5-triphosphate receptor associated 2
1.91892e-06	0.250378	0.411	0.25	0.0319864		LOC107436691			uncharacterized LOC107436691
1.92379e-06	0.538855	0.417	0.253	0.0320677		LOC107444233			cubilin
2.03417e-06	2.31944	0.637	0.437	0.0339076		LOC107455850			transmembrane protein 178B
2.58496e-06	0.47371	0.435	0.27	0.0430887		LOC107443954			protein disulfide-isomerase A4
2.71953e-06	1.08636	0.435	0.287	0.0453319		LOC107447528			tight junction protein ZO-1
2.95782e-06	0.31608	0.304	0.167	0.0493039		LOC107444205			nucleoside diphosphate-linked moiety X motif 19
2.96868e-06	0.260749	0.232	0.113	0.049485		LOC107452533			hillarin
3.408e-06	0.307051	0.19	0.086	0.056808		LOC107452006			transcription factor AP-2-beta
5.02881e-06	0.562098	0.226	0.113	0.0838252		LOC107439218			uncharacterized LOC107439218
5.72134e-06	0.380088	0.131	0.05	0.095369		LOC107449475			probable H/ACA ribonucleoprotein complex subunit 1
8.60013e-06	0.32835	0.155	0.066	0.143356		LOC107436879	Pt-cuticular protein 47Ef-like	cf. Cluster-IV	uncharacterized LOC107436879
9.049e-06	0.340135	0.089	0.029	0.150838		LOC107437380			uncharacterized LOC107437380
1.15529e-05	0.723477	0.399	0.26	0.192575		LOC107457180			protein jagged-1
1.36809e-05	0.984366	0.238	0.127	0.228048		LOC107455863			hormone receptor 4
1.9488e-05	0.701865	0.554	0.409	0.324845		LOC107453617			endoplasmic reticulum chaperone BiP
2.02698e-05	0.423849	0.143	0.061	0.337878		LOC122269371			uncharacterized LOC122269371
2.93526e-05	0.495666	0.345	0.211	0.489278		LOC107441235			tyrosine kinase receptor Cad96Ca
3.27093e-05	0.332984	0.28	0.159	0.545231		LOC107453026			uncharacterized LOC107453026
3.53186e-05	0.951342	0.22	0.115	0.588727		LOC107437031			transferrin
5.41193e-05	0.68685	0.512	0.374	0.902115		LOC107453887			translocon-associated protein subunit beta
5.68904e-05	0.669071	0.327	0.21	0.948306		LOC107436343			RNA polymerase II elongation factor ELL
5.91722e-05	0.296108	0.363	0.231	0.986341		LOC107446460			signal peptidase complex catalytic subunit SEC11A
7.97161e-05	0.293646	0.208	0.11	1		LOC107449550			myc box-dependent-interacting protein 1
7.97465e-05	0.41951	0.083	0.029	1		LOC107449530			monocarboxylate transporter 10
7.98373e-05	0.419551	0.113	0.047	1		LOC107456435			uncharacterized LOC107456435
0.000100912	0.944803	0.506	0.386	1		LOC107443667			serine/threonine-protein kinase PLK1
0.000115772	1.21045	0.089	0.034	1		LOC107448783			lactadherin
0.000120435	0.284148	0.101	0.041	1		LOC107437338			SEC14-like protein 2
0.000121462	0.344287	0.399	0.275	1		LOC107445059			signal recognition particle receptor subunit alpha
0.000125764	0.379606	0.488	0.349	1		LOC107437964			translocation protein SEC63 homolog
0.000133239	0.490117	0.137	0.063	1		LOC107446375			carboxypeptidase D
0.000152425	0.915705	0.601	0.45	1		LOC107457153			filamin-A
0.000167257	0.314468	0.167	0.084	1		LOC107449921			uncharacterized LOC107449921
0.000171865	0.374511	0.417	0.285	1		LOC107444677			selenoprotein S
0.000218808	0.318967	0.214	0.12	1		LOC107455800			transmembrane protein 208
0.000225417	4.08743	0.78	0.68	1		LOC107455328			translocation protein SEC62
0.000253308	0.346299	0.333	0.222	1		LOC107440946			protein jagunal
0.000268249	0.359855	0.458	0.334	1		LOC107448985			mucin-12
0.000368806	0.583202	0.071	0.026	1		LOC107446838			proteoglycan 4
0.000450041	0.447201	0.375	0.258	1		LOC107454259			protocadherin-like wing polarity protein stan
0.000489405	0.554093	0.44	0.31	1		LOC107442907			cyclin-dependent kinase inhibitor 1
0.00062798	0.335109	0.179	0.099	1		LOC107452631			putative defense protein 3
0.000642111	0.293716	0.149	0.077	1		LOC107437706			solute carrier organic anion transporter family member 5A1
0.000707556	0.274101	0.31	0.208	1		LOC107443372			uncharacterized LOC107443372
0.000736736	0.254677	0.56	0.436	1		LOC107450234			nuclear receptor coactivator 2
0.000857082	0.783131	0.542	0.439	1		LOC107447038			probable signal peptidase complex subunit 2
0.000876286	0.291714	0.161	0.088	1		LOC107453042			E3 ubiquitin-protein ligase UBR2
0.00111579	0.301936	0.274	0.177	1		LOC122270632			uncharacterized LOC122270632
0.00114533	1.3234	0.369	0.256	1		LOC107450013			multiple coagulation factor deficiency protein 2 homolog
0.00115379	0.5153	0.107	0.05	1		LOC107438265			NPC intracellular cholesterol transporter 2
0.00115581	0.308619	0.071	0.028	1		LOC107456099			U-scoloptoxin(18)-Er1a
0.00189439	1.23049	0.524	0.426	1		LOC107454103			nucleobindin-2
0.00194025	3.03787	0.393	0.504	1		LOC107443336			microtubule-actin cross-linking factor 1
0.00194172	0.250147	0.31	0.214	1		LOC107442698			protein kinase C and casein kinase substrate in neurons protein 2
0.00272849	2.74908	0.518	0.42	1		LOC107456919			minor histocompatibility antigen H13
0.00276252	1.1411	0.958	0.954	1		LOC107447334			elongation factor 1-alpha
0.00293494	0.27336	0.19	0.114	1		LOC107438659			protein O-mannosyl-transferase TMTC2
0.00309541	2.25891	0.47	0.386	1		LOC107456718			translocon-associated protein subunit delta
0.00325153	0.765345	0.792	0.714	1		LOC107440820			40S ribosomal protein S11-like
0.00359187	0.444857	0.173	0.103	1		LOC107441602			rhotekin-2
0.00379054	0.724405	0.619	0.53	1		LOC107439383			acyl-CoA-binding protein homolog
0.00401045	0.739649	0.417	0.324	1		LOC107450105			leucine-rich repeat-containing protein 59
0.00412891	0.252652	0.101	0.051	1		LOC107449509			paired box protein Pax-6
0.00426353	0.487167	0.179	0.11	1		LOC107440772			protein prickle
0.00459074	0.256265	0.119	0.064	1		LOC107437231			RNA cytosine-C(5)-methyltransferase NSUN2
0.00532945	0.39473	0.196	0.125	1		LOC107437991			netrin receptor UNC5C
0.00566161	0.27952	0.226	0.335	1		LOC107452835			zinc finger MYM-type protein 4
0.00603598	0.355058	0.238	0.161	1		LOC107447080			angiomotin
0.00617445	0.279377	0.25	0.168	1		LOC107443591			BMP and activin membrane-bound inhibitor homolog
0.00644386	0.372257	0.5	0.416	1		LOC107440627			transmembrane protein 214-B
0.00660652	2.10178	0.929	0.888	1		LOC107437627			cyclic AMP-dependent transcription factor ATF-4
0.00670182	0.608015	0.357	0.267	1		LOC107438430			protein dhs-3
0.0067067	5.54273	0.054	0.022	1		LOC107444143			inactive angiotensin-converting enzyme-related protein
0.00723352	0.594845	0.899	0.855	1		LOC107438439			60S ribosomal protein L30
0.00824559	0.293383	0.286	0.203	1		LOC107447552			RNA-binding protein Nova-1
0.00831618	0.452959	0.083	0.041	1		LOC107437701			PI-PLC X domain-containing protein 1
0.00881463	7.70265	0.935	0.907	1		LOC107447984			60S ribosomal protein L23
0.00981035	0.25402	0.196	0.129	1		LOC107451984			macrophage migration inhibitory factor homolog
0.00981141	0.306501	0.345	0.254	1		LOC107438897			cadherin-23
0.00987274	0.334899	0.083	0.042	1		LOC107436625			multidrug resistance-associated protein 1
3.49161e-136	20.429	0.707	0.082	5.82017e-132	Cluster-XIV	LOC122273808	Pt-Tnc2; Tenectin2		mucin-17-like	CCACATCGGAAACAACGCAAA	TCGTGAATCAACACCACCAGA	gggTAATACGACTCACTATAGGTCTTCAGTGAGTGGACGCT	gggTAATACGACTCACTATAGCTGGAACGCTTTCGGTTACG
1.23094e-94	104.369	0.95	0.364	2.05186e-90		LOC107436695	Pt-Tnc1; Tenectin1		mucin-17	GGTATCCCGGCCAAGAGAAG	GAATGTGACCTCAGCCCTCC	gggTAATACGACTCACTATAGTCGACTGTTGTTGCTTCGGA	gggTAATACGACTCACTATAGACTGCGTTGTTGCTTGAACC
3.41204e-24	13.0197	0.121	0.012	5.68753e-20		LOC107456176	Pt-sideVIII, sidestep VIII, hemicentin-2 like		hemicentin-2	TTAGCTCTTGGTGCAAGCCA	GAGCGACGAAGCTCTGCTAA	gggTAATACGACTCACTATAGTATCACCCTGACGGCTTTCG	gggTAATACGACTCACTATAGAGGGGGTTCCAAACGATGTC
2.71394e-17	1.77565	0.086	0.009	4.52386e-13		LOC107455212	Pt-net1; netrin1	Janssen and Budd 2022	netrin-1
2.23642e-15	0.254287	0.121	0.019	3.72788e-11		LOC107441267			EF-hand domain-containing protein D2 homolog
2.59105e-14	14.9116	0.207	0.057	4.31902e-10		LOC107437896			spondin-1
2.21054e-13	29.7414	0.643	0.428	3.68475e-09		LOC107443293	LOC107443293 and LOC122270376 are two fragments of the same gene; cf. aug3.g27924.t3 (Transcriptome sequence)		protein slit
5.95212e-10	20.5636	0.436	0.248	9.92159e-06		LOC122270376	LOC107443293 and LOC122270376 are two fragments of the same gene; cf. aug3.g27924.t3 (Transcriptome sequence)		protein slit-like
1.5676e-09	0.819605	0.014	0	2.61303e-05		LOC107448212			putative inorganic phosphate cotransporter
1.59648e-08	1.30064	0.7	0.489	0.000266118		LOC107439303			hemicentin-2
2.97439e-08	18.7592	0.114	0.031	0.000495801		LOC107444091			uncharacterized LOC107444091
1.87358e-07	15.9116	0.064	0.012	0.00312307		LOC107451660	Pt-vitK-C	Leite et al. 2022	vitamin K-dependent protein C
2.07075e-06	0.665133	0.236	0.11	0.0345174		LOC107454320			uncharacterized LOC107454320
1.92071e-05	1.20522	0.136	0.053	0.320164		LOC107445643			disintegrin and metalloproteinase domain-containing protein 10
2.14512e-05	0.496197	0.029	0.004	0.35757		LOC107450852			stromelysin-3
2.22091e-05	0.282119	0.264	0.138	0.370204		LOC107437703			twisted gastrulation protein homolog 1
5.48228e-05	0.486668	0.314	0.183	0.913841		LOC107437003			uncharacterized LOC107437003
5.49846e-05	1.16448	0.121	0.047	0.916538		LOC107440219			protein artichoke
7.69049e-05	0.250487	0.136	0.056	1		LOC107454104			zinc transporter 1
0.000103776	0.48303	0.121	0.049	1		LOC107449120			leucine-rich repeat flightless-interacting protein 2
0.000164825	0.474918	0.286	0.163	1		LOC122271488			uncharacterized LOC122271488
0.000172879	1.41205	0.279	0.163	1		LOC107455759			meteorin-like protein
0.000484212	1.25956	0.364	0.256	1		LOC107440583			uncharacterized LOC107440583
0.000487312	4.35941	0.35	0.234	1		LOC107454270			putative polypeptide N-acetylgalactosaminyltransferase 9
0.000576935	0.779913	0.371	0.252	1		LOC107436691			uncharacterized LOC107436691
0.000604661	0.340879	0.229	0.131	1		LOC107443696			protein snail homolog Sna
0.0006095	0.269937	0.136	0.063	1		LOC107443612			inhibitor of growth protein 1
0.000622114	2.31677	0.371	0.25	1		LOC107440240			protein patched-like
0.000970442	0.260202	0.207	0.117	1		LOC107437031			transferrin
0.000991659	0.258353	0.107	0.047	1		LOC107455205			isatin hydrolase
0.00100001	0.990337	0.507	0.402	1		LOC107448892			laminin subunit alpha
0.00141135	0.431382	0.171	0.091	1		LOC107436447			sex comb on midleg-like protein 4
0.00141285	4.22662	0.214	0.339	1		LOC107447315			low-density lipoprotein receptor-related protein 1B
0.00154411	0.910131	0.121	0.058	1		LOC107441561			homeobox protein Hox-C10-like
0.00184771	1.04023	0.014	0.002	1		LOC107444263			nose resistant to fluoxetine protein 6-like
0.00192577	0.389833	0.286	0.19	1		LOC107457564			homeobox protein OTX2
0.00303548	0.261051	0.107	0.051	1		LOC107449775			formin-F
0.00312107	0.347178	0.343	0.238	1		LOC107445266			bone morphogenetic protein receptor type-1B
0.00360419	0.270748	0.436	0.325	1		LOC107455154			neuroglian-like
0.00391037	0.576346	0.186	0.109	1		LOC107438055			serine palmitoyltransferase 2
0.00502969	0.274161	0.293	0.198	1		LOC107443173			contactin
0.0055117	0.359602	0.221	0.139	1		LOC107442925			bone morphogenetic protein 4-like
0.00632221	1.55702	0.564	0.462	1		LOC107444246			tropomyosin
0.00687126	0.271371	0.15	0.086	1		LOC107449014			chromatin complexes subunit BAP18
[truncated: 1,907 more rows]

## Sheet: Cell and marker number
	cluster name	cell type	markers	nr cells
	0		247	393
	1		57	318		expressed in at least 1% of the cells in a cluster (min.pct1 = 0.01)
	2		409	304
	3		148	289
	4		118	281
	5		72	269
	6		110	264
	7		144	223
	8		221	218
	9		106	212
	10		43	187
	11		80	172
	12		199	168
	13		46	140
	14		75	122
	15		114	120
	16		205	108
	17		150	84
	18		42	79
	19		173	58
	20		239	41
	21		151	27
	22		361	21
	23		395	5
	24 clusters	TOTAL	3905	4103

## Sheet: Colour code "markers"
Colour coding
		Discussed marker, expression data for Parasteatoda presented in this study
		Discussed marker, expression data available from Parasteatoda
		Discussed marker, no expression data from Parasteatoda
		Relevant markers discussed in this paper, recently investigated in the Parasteatoda SCS-paper by Leite et al. 2022
		Discussed marker, expression data for Parasteatoda presented and discussed for another cell cluster in this study
		Beginning of a new cluster
